# Supplementary material for: The Implicitome: A Resource for Rationalizing Gene-Disease Associations
Source: PLoS One. 2016 Feb 26;11(2):e0149621. doi: 10.1371/journal.pone.0149621 (PMC4769089; doi:10.1371/journal.pone.0149621)
Supplement: S2 Table — Comma separated: concept ID, label and number of occurrences. (CSV) [file pone.0149621.s002.csv]

Archive with 3 entries (2 files):
- Supplemental Table 2.csv
- __MACOSX/
- __MACOSX/._Supplemental Table 2.csv
