# Supplementary material for: The Implicitome: A Resource for Rationalizing Gene-Disease Associations
Source: PLoS One. 2016 Feb 26;11(2):e0149621. doi: 10.1371/journal.pone.0149621 (PMC4769089; doi:10.1371/journal.pone.0149621)
Supplement: S2 Table — Comma separated: concept ID, label and number of occurrences. (CSV) [file pone.0149621.s002.csv › Supplemental Table 2.csv]

3063788	"ALDH1A1"	1041
3053467	"FAU"	154
3063789	"ALDH2"	1357
3063780	"ALDH3A1"	253
3064509	"ALDH1B1"	26
3051233	"ACAT2"	162
3058321	"CHRNA1"	82
3058346	"CHRNE"	67
3058347	"CHRNG"	32
3051245	"mE1b"	22
3057016	"ASCL1"	742
3051398	"ACO2"	75
3051311	"ACO1"	1497
3051304	"ACRV1"	338
3051295	"ACTC1"	2342
3051301	"ACTG2"	4728
3051296	"ACTG1"	516
3052990	"FLNC"	53
3051452	"ACTN2"	112
3051288	"ACTN1"	87
3051461	"ACVR1"	457
3066152	"RFC4"	37
3067766	"PML"	1651
3058163	"RFC1"	441
3051459	"ACVR2A"	269
3063047	"STAT3"	11690
3051150	"AOAH"	51
3050754	"ACYP2"	8
3063690	"APRT"	969
3051305	"ACTA1"	282
3000004	"ACTA2"	131
3051314	"ACTB"	4485
3061201	"SOAT1"	1106
3064805	"APEH"	141
3067402	"MADCAM1"	431
3063899	"ADD1"	342
3063900	"ADD2"	85
3063729	"ADA"	31
3063896	"ADK"	970
3064640	"AMPD1"	174
3063266	"AMPD3"	66
3063894	"ADORA1"	2063
3063895	"ADORA2A"	2105
3059323	"ATP5B"	103
3063945	"ADCYAP1R1"	397
3063809	"AK1"	271
3063808	"AK2"	147
3064521	"AK4"	39
3063710	"ADSL"	98
3063707	"ADSS"	180
3063944	"ADCY8"	200
3061409	"ADCY2"	123
3059228	"ADCY1"	669
3057422	"ARF1"	885
3063459	"ARF5"	92
3063449	"ARF3"	119
3063904	"PLIN2"	522
3061734	"SLC25A4"	345
3053734	"FDX1"	667
3053731	"FDXR"	509
3063897	"ADM"	237
3063792	"ALB"	1482
3000008	"ADH1A"	38
3063903	"ADH5"	510
3000009	"ADH1B"	264
3063901	"ADH1C"	611
3063921	"ADH6"	39
3063902	"ADH4"	347
3054840	"AKR1A1"	253
3063778	"ALDOA"	70
3063771	"AKR1B1"	3422
3050747	"A2M"	293
3063951	"AFM"	447
3063946	"AFP"	7203
3061524	"ZFHX3"	88
3068890	"NAGA"	247
3053975	"GANC"	6
3063717	"ADRA2A"	549
3063907	"ADRA1D"	135
3063906	"ADRA1B"	227
3063909	"ADRA1A"	244
3054605	"LRPAP1"	53
3064284	"FUT4"	3555
3055483	"ST3GAL4"	200
3063722	"ADRA2C"	177
3063718	"ADRA2B"	329
3055393	"PSEN1"	4641
3051250	"ABP1"	1489
3064685	"CCT6A"	76
3066503	"SLC3A1"	355
3061589	"SLC7A1"	416
3051455	"ACY1"	109
3062251	"AREGB"	361
3063579	"AMY2A"	477
3000022	"AMY2B"	19
3064644	"AMY1C"	441
3065315	"SAA2"	3111
3065315	"SAA2"	3111
3063609	"SAA4"	82
3063689	"APP"	12242
3064806	"Ptx2"	69
3063674	"APLP1"	869
3057428	"APLP2"	201
3063755	"ALK"	1253
3063580	"ANG"	840
3063768	"AGT"	49596
3063765	"AGTR1"	2135
3056040	"CD143"	11892
3066579	"SLC4A3"	1491
3064635	"ANK2"	74
3063257	"ANXA3"	299
3063258	"ANXA4"	281
3062259	"CD19"	4834
3064598	"CD22"	1460
3064652	"CD44"	10697
3064223	"CD38"	3853
3064673	"CD59"	2215
3064669	"CD72"	224
3064680	"CD69"	2992
3051332	"SERPINA3"	543
3066672	"SLPI"	584
3051914	"SERPINC1"	15030
3066537	"SLC9A1"	6488
3061261	"ALDH7A1"	78
3051208	"CD3EAP"	42
3059970	"IFNAR1"	421
3054746	"IFNGR1"	442
3052554	"TFAP2A"	656
3063660	"APOA2"	1037
3063671	"APOA4"	349
3063680	"APOC1"	418
3063682	"APOC3"	679
3064781	"APOB"	3749
3063681	"APOD"	298
3063668	"APOE"	4324
3063301	"APEX1"	1948
3060273	"APOF"	36
3064989	"LRP1"	2040
3052555	"NR2F2"	380
3063687	"AQP1"	1798
3063688	"AQP2"	1483
3059574	"AL033339"	14
3063447	"ARG2"	492
3065817	"TNFRSF17"	226
3056060	"DDC"	1966
3062959	"ARRB1"	443
3054886	"ARRB2"	625
3056396	"CYP1A1"	8210
3050748	"NAT1"	871
3062843	"GRB2"	2700
3063647	"ASGR1"	77
3063656	"ASGR2"	215
3058940	"ASNS"	440
3060447	"NARS"	15
3051317	"ACLY"	332
3054624	"ATP5C1"	16
3061590	"ATP2A1"	94
3064816	"ATP2B1"	247
3064820	"ATP2B4"	201
3061605	"ATP2B2"	585
3061580	"ATP2A2"	779
3063234	"ATP6V0C"	53
3061492	"ATP6V1E1"	17
3066297	"NPPA"	16724
3066296	"NPR1"	1293
3054606	"NPR2"	312
3069113	"NPR3"	361
3061202	"SSB"	648
3057936	"CALR"	552
3063088	"TRIM21"	590
3063393	"AXL"	327
3001024	"LST1"	44
3066592	"SLC1A5"	184
3057867	"BPI"	590
3066571	"SLC4A1"	3958
3065754	"BSG"	1440
3064654	"CD48"	745
3059333	"CD40"	8644
3064031	"BCL3"	405
3064019	"BCL6"	1781
3063715	"ADRB1"	1266
3063719	"ADRBK1"	1054
3063709	"ADRBK2"	260
3065023	"ST6GAL1"	291
3059038	"HSD17B1"	179
3059042	"HSD17B2"	123
3063721	"ADRB2"	2465
3063720	"ADRB3"	561
3063385	"B2M"	2715
3059658	"HTR1A"	7307
3000047	"CEACAM1"	442
3064303	"DARC"	1300
3063244	"GYPC"	85
3063840	"KEL"	107
3055969	"SLC14A1"	164
3000340	"FUT3"	208
3064660	"BCAM"	118
3062076	"ICAM4"	42
3065536	"RHD"	406
3065535	"RHCE"	230
3000388	"GYPB"	40
3064609	"CD80"	7996
3064667	"CD79A"	980
3053260	"MS4A1"	4265
3065671	"BGLAP"	26
3065905	"BMP2"	5508
3065906	"BMP4"	3870
3065683	"BMP3"	276
3065918	"BMP1"	686
3065899	"BMP5"	183
3065900	"BMP6"	730
3065887	"BMP7"	2355
3064073	"BDKRB2"	571
3064080	"BDNF"	12125
3055726	"YWHAH"	64
3063255	"BCAT1"	63
3057937	"BCAT2"	23
3061501	"BRCA1"	9767
3052521	"TFF1"	1348
3059346	"POU4F2"	1195
3052009	"UCP1"	1865
3000049	"DST"	52
3056856	"COL17A1"	564
3064107	"C5AR1"	573
3057860	"CDH15"	191
3057926	"CDH2"	234
3054043	"CDH3"	535
3056375	"CTNNA2"	50
3064206	"CALB1"	560
3063112	"CALB2"	2907
3063260	"ANXA6"	457
3061252	"S100A10"	848
3064382	"MGC9402"	1956
3056130	"PPP3CA"	89
3056105	"PPP3CB"	57
3056126	"PPP3CC"	34
3065243	"S100A6"	603
3000055	"CALCA"	343
3054684	"CALCR"	637
3064365	"CAPNS1"	438
3064347	"CALM3"	43
3064347	"CALM3"	43
3064347	"CALM3"	43
3060501	"CALML3"	40
3064181	"CACNA2D1"	35
3065951	"CACNA1C"	2397
3065982	"CACNA1D"	312
3065958	"CACNA1S"	221
3064192	"CACNG1"	25
3000057	"CAPS1"	20
3000056	"CALD1"	22
3064360	"CANX"	213
3064352	"CAPN1"	1186
3064356	"CAPN2"	1461
3064354	"CAPN3"	517
3064386	"CASQ2"	219
3000079	"CD52"	442
3064904	"NUP214"	6772
3057673	"CNR1"	5576
3065964	"CA3"	9167
3065936	"CA4"	1778
3065962	"CA5A"	74
3065960	"CA7"	33
3065959	"CA6"	223
3065948	"CA1"	19667
3065940	"CA8"	70
3064434	"CBR1"	180
3058037	"CES1"	883
3057048	"CPA1"	324
3057050	"CPA3"	66
3052874	"CPB1"	930
3057040	"CPE"	486
3057033	"CPM"	121
3000080	"CEACAM5"	94
3057242	"HAPLN1"	131
3067719	"MATN1"	186
3054613	"CSNK2A1"	1031
3056336	"CSNK2B"	1997
3056345	"CSNK2A2"	99
3000129	"CSN1S1"	73
3056498	"CSN2"	1753
3064375	"Cas1"	227
3052123	"TYRP1"	1056
3056864	"COMT"	1642
3056356	"CTNNA1"	1275
3056379	"CTNNB1"	14346
3056746	"CTSB"	89
3056735	"CTSH"	607
3052847	"CTSG"	1661
3063249	"GZMH"	60
3056749	"CTSD"	218
3056719	"CTSS"	611
3000137	"CTSL1"	43
3056734	"CTSE"	290
3054218	"CUX1"	448
3057893	"CEBPA"	1765
3057888	"CEBPD"	83
3057855	"CDKN1A"	12797
3058270	"CKS1B"	207
3051214	"CKS2"	59
3066285	"NCAM1"	7418
3064693	"CDK1"	6078
3057771	"MCM2"	587
3051902	"CDC27"	184
3059987	"CDC25A"	757
3052754	"CDC34"	203
3059986	"CDC25B"	422
3000075	"CDC42"	4907
3057858	"CDK2"	4808
3058626	"CNBP"	206
3058113	"RBL1"	1166
3058028	"CENPA"	506
3058029	"CENPB"	329
3058033	"CENPC1"	215
3058032	"CENPE"	251
3057047	"RATCERP"	5367
3059667	"HSPD1"	5496
3000090	"CHN1"	31
3057350	"CLCN1"	1533
3064416	"CCK"	14280
3064415	"CCKAR"	885
3064422	"CCKBR"	1415
3055977	"CYP7A1"	1396
3000082	"CETP"	2164
3055975	"CYP11A1"	2013
3057453	"CHKA"	95
3054767	"CHRM2"	699
3057464	"CHRM3"	784
3057462	"CHRM4"	107
3058319	"CHRM5"	45
3058323	"CHRNA2"	51
3058332	"CHRNA4"	248
3058331	"CHRNA5"	146
3058314	"CHRNB2"	105
3055974	"CHRNB3"	50
3055835	"CHRNB4"	64
3057444	"CHRM1"	192
3058333	"CHRNA7"	485
3056337	"VCAN"	1391
3057442	"CHML"	76
3054119	"CGA"	2789
3058666	"CGB8"	82
3056748	"CTRL"	1584
3000135	"CTRB1"	8
3057703	"CMA1"	137
3057669	"CNTF"	2086
3057668	"CNTFR"	200
3056489	"9030605P22Rik"	2845
3057693	"CLTC"	78
3057702	"CLTA"	53
3054659	"CLTB"	22
3060253	"SSFA2"	30
3056701	"COL4A3"	440
3057684	"COL4A2"	128
3057532	"CLPS"	402
3056861	"COL10A1"	246
3057638	"COL7A1"	7033
3055603	"COL4A1"	219
3057687	"COL4A4"	140
3057682	"COL2A1"	1389
3057680	"COL1A1"	1479
3057681	"COL1A2"	4946
3056871	"COL19A1"	11
3057683	"COL3A1"	606
3057645	"COL5A2"	89
3057640	"COL9A1"	77
3057628	"COL5A1"	149
3066682	"COL5A3"	18
3057642	"COL6A1"	184
3057644	"COL6A3"	107
3057637	"COL8A1"	46
3057601	"COL9A2"	100
3057596	"COL9A3"	88
3056858	"COL11A1"	643
3056863	"COL11A2"	282
3056860	"COL12A1"	149
3059526	"COL14A1"	66
3056839	"COL15A1"	75
3056838	"COL16A1"	15
3066160	"COL18A1"	62
3056862	"COL13A1"	44
3055970	"MMP1"	3584
3068855	"MMP8"	1441
3061173	"MMP2"	16164
3061171	"MMP9"	19165
3056485	"CSF1"	2457
3061259	"MSH2"	3584
3061174	"MLH1"	3741
3056042	"DCC"	738
3066246	"MME"	5267
3064136	"C1QA"	3523
3064135	"C1QB"	80
3064133	"C1QC"	35
3054086	"CD93"	5812
3064093	"C1S"	973
3000121	"CR1"	2583
3056988	"CR2"	3019
3064091	"ARMD9"	2944
3064082	"C4A"	1146
3064088	"C4BPA"	30
3064085	"C4BPB"	14
3057484	"CPAMD4"	750
3068955	"CD46"	1843
3061703	"C8G"	17
3063787	"CO9"	91
3064110	"C8A"	47
3064111	"C8B"	32
3064592	"ITGAM"	5148
3056350	"CTGF"	3037
3065968	"GJB2"	2015
3065895	"GJA1"	3460
3064190	"GJA3"	3242
3053749	"FBN2"	226
3057035	"CPOX"	282
3064399	"CBFB"	279
3064403	"SERPINA6"	1403
3056401	"CYP2A6"	1125
3068642	"MSX2"	682
3057235	"CRP"	18501
3058329	"CKB"	326
3058285	"CKMT1A"	22820
3052826	"CKMT2"	15
3058283	"CKM"	649
3057234	"CRYAA"	142
3056467	"CRYAB"	1229
3056468	"CRYBA1"	48
3056499	"CRYBB2"	128
3056504	"CRYBB3"	21
3056502	"CRYBA4"	28
3000126	"CRYGA"	3
3056503	"CRYGB"	32
3056509	"CRYGC"	30
3056510	"CRYGD"	19
3056513	"CRYZ"	1084
3070289	"PCYT1A"	255
3056512	"CRYGS"	42
3061522	"ATF1"	626
3067606	"PDE3A"	206
3056987	"CREB1"	2638
3056977	"ATF2"	1260
3000122	"CREM"	341
3057720	"CNGA1"	135
3000076	"CDK3"	73
3058181	"CDK4"	4248
3057672	"CNP"	851
3057870	"CDK5"	1898
3057851	"CDKN3"	120
3057612	"CCND2"	1459
3064454	"CCND3"	1093
3064443	"CCNA2"	364
3064846	"CCNB1"	830
3064451	"CCNE1"	372
3064449	"CCNC"	135
3000735	"PPIA"	49
3056141	"PPIB"	280
3056140	"PPIC"	33
3000130	"CST1"	74
3000131	"CST2"	21
3000132	"CST4"	10
3056328	"CST5"	32
3058507	"SYCC"	6
3056742	"CTPS"	29
3056882	"COX4I1"	148
3056895	"COX5B"	72
3057085	"COX8A"	20
3056970	"CRIP1"	31
3056340	"CSRP1"	120
3054615	"S100A8"	1517
3058836	"S100A9"	1535
3062411	"IL10RB"	192
3056355	"CTLA4"	5431
3051728	"EZR"	135
3063502	"GZMB"	1699
3056411	"CYP2B6"	1588
3064146	"KRT4"	256
3067388	"CYCS"	3
3056444	"CYC1"	1046
3057081	"COX7A1"	29
3057082	"COX7A2"	15
3041347	"COX7A2P2"	0
3055982	"CYP3A4"	10383
3067803	"POR"	1987
3000143	"CYP2C19"	3011
3056670	"CYP2D6"	5219
3055989	"CYP19A1"	7586
3056397	"CYP1A2"	5900
3056759	"CYP2F1"	149
3055978	"CYP4B1"	122
3055985	"CYP11B2"	928
3057080	"COX6B1"	15
3057079	"COX6C"	20
3062409	"IL10"	23858
3056497	"CSK"	856
3055840	"DBP"	508
3060797	"DDO"	97
3066384	"DEFA1B"	301
3055870	"CD55"	2036
3056045	"DCN"	2446
3063415	"SULT2A1"	384
3060438	"DEK"	46
3064510	"ALAD"	2735
3063734	"ALAS1"	61
3054209	"EPB49"	53
3056044	"DCK"	848
3055767	"DSPP"	807
3056149	"DNASE1"	13327
3055802	"DPT"	146
3055749	"DSC1"	150
3055748	"DSC2"	280
3055779	"DSP"	177
3056006	"FLJ41793"	7903
3055745	"DSG1"	384
3055747	"DSG2"	221
3055872	"DGKA"	45
3055544	"NQO1"	3196
3055540	"DHFR"	588
3056129	"DLST"	90
3055550	"DHODH"	509
3055964	"CYP24A1"	981
3070620	"PCBD1"	156
3063463	"ARNT"	1437
3055801	"DPP6"	112
3055768	"HBEGF"	1769
3056118	"DLX2"	232
3056054	"GADD45A"	1224
3056055	"DDIT3"	2197
3054268	"ERCC2"	1049
3056146	"DNASE2"	74
3056182	"DNMT1"	2775
3054178	"ERCC1"	1469
3062834	"LIG1"	381
3053006	"TOP1"	879
3050981	"TOP2A"	4690
3053003	"TOP2B"	306
3055739	"DRD1"	3279
3055738	"DRD2"	7163
3055737	"DRD3"	1711
3055736	"DRD4"	1054
3055735	"DRD5"	200
3066596	"SLC6A3"	1708
3055740	"SLC26A3"	300
3055842	"DBN1"	64
3055873	"DAG1"	1633
3051807	"UTRN"	814
3060426	"SNRPE"	4
3060231	"EGR1"	4523
3060216	"EGR4"	82
3060230	"EGR2"	898
3063845	"NT5E"	1605
3060182	"CELA1"	371
3060174	"ELANE"	5696
3060177	"SERPINB1"	611
3054242	"ELN"	1012
3053131	"ETFB"	28
3054210	"EPB41"	539
3000186	"EEF1A1"	1019
3059286	"EEF1D"	69
3060249	"EEF2"	1215
3065259	"RPS14"	195
3061922	"EMILIN1"	94
3068879	"MEN1"	1589
3054258	"ENG"	2413
3066972	"SELE"	7630
3053773	"FGF1"	2870
3063259	"ANXA5"	9842
3051026	"KDELR1"	151
3060151	"EDN3"	1841
3060152	"EDNRA"	924
3061872	"GATA3"	2033
3054195	"ENO2"	3250
3070639	"NID1"	175
3065495	"RNASE3"	2462
3069347	"EPX"	1051
3064867	"RNASE2"	286
3060228	"EGF"	34024
3060237	"EGFR"	19516
3063968	"FLOT2"	384
3054157	"EPHX1"	1003
3054163	"EPHX2"	724
3054175	"NR2F6"	51
3052550	"NR2F1"	484
3054190	"STOM"	181
3054162	"EPO"	22543
3054197	"EPOR"	1360
3053499	"ESD"	380
3054276	"ESR1"	7494
3064398	"RUNX1T1"	849
3060193	"EIF4E"	1925
3053428	"EWSR1"	1096
3054280	"ERCC3"	578
3051217	"ERCC4"	291
3050852	"ERCC5"	4705
3054279	"ERCC6"	412
3066584	"SLC1A1"	722
3053429	"EXT1"	313
3053427	"EXT2"	239
3056003	"CFD"	697
3063482	"CFH"	2534
3063481	"CFHR1"	268
3053407	"Cf3"	645
3053511	"F13A1"	1317
3053513	"F13B"	610
3053733	"FDPS"	770
3063980	"FNTA"	68
3058654	"FNTB"	9
3064517	"lpr"	12496
3064520	"FASLG"	10081
3053519	"FABP2"	538
3053516	"FABP1"	629
3053492	"FABP3"	799
3063316	"GSTP1"	2861
3064309	"FTH1"	1535
3064256	"FTL"	24
3054273	"FBL"	596
3053750	"FBN1"	1165
3053737	"FGA"	1267
3053711	"FGB"	558
3053555	"FGG"	341
3053772	"FGF2"	18781
3053769	"FGF6"	167
3053723	"FGFR3"	2694
3053721	"FGFR4"	478
3063978	"FN1"	749
3064594	"ITGA5"	1213
3064272	"ITGB1"	5466
3053462	"FBLN1"	200
3053473	"FBLN2"	128
3063970	"FMO1"	193
3063979	"FMO4"	31
3063972	"FMO3"	294
3053724	"FGFR1"	2488
3063973	"FLT3"	2929
3063975	"FLT4"	2624
3063991	"FOLR2"	109
3060902	"FOLR1"	345
3064307	"FSHR"	1418
3058785	"KDSR"	15
3054620	"FST"	1687
3063997	"FPGS"	445
3070659	"FOSL1"	788
3064318	"FSHB"	61429
3056608	"FOXO1"	1791
3064000	"FPR1"	691
3063999	"FPR2"	311
3064001	"FPR3"	253
3064265	"FUCA2"	17
3000341	"FUT5"	60
3000342	"FUT6"	98
3053553	"Fh1"	337
3067412	"FURIN"	1079
3052302	"TSTA3"	64
3064297	"FYN"	1501
3063135	"GRK4"	142
3061203	"GALK2"	20
3067999	"GAL"	831
3065907	"B4GALT1"	352
3054294	"FUS"	945
3051327	"ABAT"	1352
3065630	"GABRA1"	136
3065601	"GABRG2"	612
3058242	"SLC6A1"	240
3057597	"GGCX"	379
3061905	"GGT5"	10
3065666	"LRRC32"	40
3061606	"ATP4A"	27
3061608	"ATP4B"	213
3065876	"GIPR"	227
3064273	"GAST"	818
3056302	"TACSTD2"	301
3065728	"GATA2"	953
3063331	"GSN"	2283
3065893	"GFAP"	7686
3065747	"GCG"	1066
3064150	"GLP1R"	1493
3065753	"GCGR"	450
3063438	"NR3C1"	455
3065758	"GCK"	549
3058395	"H6PD"	1682
3062148	"HSPA5"	4140
3066569	"SLC2A1"	1351
3063089	"GOT2"	534
3066574	"SLC2A2"	1407
3066575	"SLC2A3"	334
3063091	"GOT1"	307
3066573	"SLC2A4"	4998
3054147	"GPT"	149
3056593	"SLC2A5"	381
3062979	"GRIK3"	107
3062974	"GRIK2"	506
3062973	"GRIK1"	419
3062977	"GRIA4"	623
3063159	"GRIA1"	800
3056604	"ALDH18A1"	215
3063439	"GRIN2B"	2589
3063440	"GRIN2A"	1820
3063442	"GRIN2C"	768
3064152	"GLS"	58
3064157	"GLUL"	3289
3065914	"GFPT1"	173
3054169	"EPRS"	216
3053832	"GSR"	39
3055400	"MGST1"	135
3059212	"GSTM4"	46
3063204	"GSTM1"	2987
3000381	"GSTA1"	383
3000382	"GSTA2"	203
3051642	"GSTM2"	277
3000384	"GSTM5"	44
3058337	"GSTM3"	234
3065635	"GAPDH"	2793
3063169	"GPD1"	484
3062970	"GPD2"	200
3065665	"GART"	281
3056057	"SHMT2"	238
3065811	"CFB"	1436
3064147	"GLRA1"	100
3068395	"PYGB"	281
3063245	"GYS1"	83
3062212	"GYS2"	43
3000389	"GYPE"	17
3066304	"ORM1"	188
3070490	"ORM2"	86
3050744	"A1BG"	161
3063811	"AHSG"	669
3063667	"APOH"	405
3054097	"GP1BB"	11
3064322	"GLO1"	1215
3063495	"HAGH"	372
3061387	"GNRHR"	1365
3062984	"GRN"	736
3053818	"CSF2"	24154
3066932	"CXCL6"	597
3056492	"CSF3"	16327
3057264	"CSF3R"	730
3057891	"CEBPG"	1573
3056491	"CSF2RB"	179
3068107	"SLC25A16"	44
3062859	"CXCL2"	3205
3063346	"CXCL3"	1561
3064737	"GNB3"	348
3057249	"NR4A1"	1510
3068209	"RASA1"	541
3064177	"GNAZ"	2
3065724	"GAS1"	240
3065883	"GHRHR"	371
3065715	"VDB"	1786
3000356	"GH2"	257
3000355	"GH1"	48153
3063103	"MT3"	830
3063332	"GSPT1"	97
3063744	"GMPR"	11
3063398	"GUK1"	56
3064197	"GNAI1"	62
3064180	"GNAO1"	268
3064179	"GNAL"	109
3060915	"GNA11"	88
3064193	"GNA15"	35
3000368	"GNAS"	747
3064178	"GNAT2"	128
3056333	"KRT1"	611
3060916	"GNAI2"	269
3064205	"GNAI3"	122
3064184	"GNB1"	44
3063217	"GUCA2A"	39
3062653	"GUCY1A3"	15
3063253	"GUCY1B3"	39
3056884	"HES1"	1100
3063501	"GZMA"	798
3058894	"Ba1-647"	218
3000424	"HPR"	60
3062149	"HSPA1B"	795
3000431	"HSPA6"	66
3059077	"HSPA1L"	239
3059678	"HSP90AA1"	311
3059041	"HSF1"	1466
3058430	"HSF2"	221
3051034	"ST5"	326
3063480	"NCKAP1L"	10
3057246	"HMOX1"	7965
3057239	"HMOX2"	825
3063484	"HBA2"	516
3063484	"HBA2"	516
3057490	"HBB"	282
3000395	"HBD"	215
3057478	"HBE1"	354
3057481	"HBG1"	304
3059384	"CD34"	19881
3063504	"HBQ1"	3
3000396	"HBG2"	1092
3059242	"HPX"	912
3057489	"HBZ"	139
3058305	"SERPIND1"	5163
3058307	"HCK"	109
3061911	"HLF"	30
3056836	"MST1"	571
3056847	"HGF"	2837
3064460	"HNF1A"	1648
3059248	"HPN"	154
3063470	"NRG1"	2375
3059734	"SDC2"	1408
3059743	"HSPG2"	291
3060441	"BAT1"	186
3059627	"HK3"	83
3060417	"BAT2"	95
3057533	"BAT3"	102
3056956	"HK1"	1809
3060442	"BAT4"	8
3059024	"HPCA"	103
3058485	"HRG"	318
3058529	"HDLBP"	378
3000436	"HTN1"	82
3000437	"HTN3"	721
3059049	"HRH2"	764
3058335	"HDC"	1538
3059007	"HRC"	48
3063515	"H1F0"	204
3060212	"HIST1H1A"	194
3056263	"HIST1H1B"	157
3063523	"HIST1H1T"	148
3063507	"H2AFZ"	446
3057372	"RFX2"	39
3064525	"CD74"	767
3000402	"HLA-A"	5183
3057494	"HARS"	1
3000403	"HLA-B"	11270
3063629	"HLA-C"	3757
3051530	"HLA-DMA"	133
3058250	"HLA-DMB"	80
3000404	"HLA-DPB1"	851
3063610	"HLA-DRA"	410
3000412	"HLA-G"	128
3063614	"HLA-DPA1"	177
3056508	"HMGCR"	6468
3058248	"HLA-DOA"	75
3059099	"HOXA7"	116
3059103	"HOXA6"	29
3059104	"HOXA5"	205
3059101	"HOXA4"	92
3059102	"HOXA3"	189
3057269	"HOXA1"	403
3059098	"HOXA9"	453
3053952	"HOXA10"	480
3057265	"HOXA11"	144
3057268	"HOXA13"	179
3059123	"HOXB5"	130
3059120	"HOXB6"	86
3059121	"HOXB7"	221
3059118	"HOXB8"	100
3059119	"HOXB9"	87
3059092	"HOXB3"	114
3062724	"HOXB2"	390
3059100	"HOXB1"	206
3058880	"HOXC8"	141
3000420	"HOXC9"	43
3058882	"HOXC6"	100
3058881	"HOXC5"	29
3058884	"HOXC4"	48
3055844	"HOXC12"	6
3058883	"HOXC13"	59
3058896	"HOXD3"	69
3058895	"HOXD4"	98
3058891	"HOXD9"	61
3061287	"MSX1"	901
3058885	"HOXD10"	120
3058892	"HOXD8"	43
3058887	"HOXD11"	103
3058879	"HOXD1"	45
3058888	"HOXD12"	63
3058893	"HOXD13"	239
3057250	"HMX1"	33
3057629	"MNX1"	211
3055238	"HLX"	39
3053434	"EVX1"	49
3057885	"HLA-E"	325
3070482	"RASSF7"	53
3058468	"GNL1"	48
3064703	"CD9"	3324
3056952	"HIVEP2"	87
3062177	"FOXN2"	22
3058322	"HTT"	2515
3000411	"HLA-F"	75
3068978	"MEA1"	118
3001278	"YWHAQ"	45
3059909	"HADHB"	212
3051888	"ICAM2"	525
3000446	"ICAM3"	179
3064259	"ITIH2"	20
3064283	"ITIH3"	22
3062432	"IL7"	4414
3053507	"IL7R"	814
3060023	"IDE"	715
3062385	"IMPDH2"	120
3062401	"IL2RB"	619
3061938	"IGFBP1"	3459
3061939	"IGFBP2"	2279
3061940	"IGFBP3"	6472
3052084	"IGFBP4"	1249
3061934	"IGFBP5"	1164
3061941	"IGFBP6"	444
3000208	"FCGR3A"	712
3053677	"FCGR1A"	610
3000503	"IGLL1"	23
3053755	"FCGR2A"	776
3062330	"CXCR2"	1458
3062328	"CXCR1"	788
3000507	"IL8"	29671
3054664	"IL9"	1180
3062410	"IL10RA"	173
3000491	"IGHM"	5
3060077	"IFIT2"	122
3053743	"FCAR"	221
3053745	"MS4A2"	61
3053673	"FCER1G"	232
3053746	"FCER1A"	108
3060884	"TCF3"	3637
3000668	"MX1"	415
3058051	"RBPJ"	541
3000493	"IGKC"	5
3060894	"CD79B"	418
3062395	"INPP1"	62
3064428	"INPP5B"	130
3064244	"ITPR1"	1013
3064241	"ITPR3"	243
3064217	"ITIH1"	847
3061928	"IGF2R"	1296
3062399	"INHBA"	4639
3060070	"CXCL10"	4041
3000515	"IVL"	14
3061926	"IGF1R"	4597
3062400	"INHA"	911
3062393	"INHBB"	71
3060030	"IDO1"	358
3061932	"IGF1"	38091
3066623	"SOD1"	13771
3066621	"SOD2"	5076
3061927	"IGF2"	8807
3064447	"IPP"	17
3060497	"ITPKA"	31
3067404	"ITPKB"	50
3064440	"IRS1"	4291
3000478	"IFNW1"	87
3064587	"ITGA6"	1164
3067247	"ITGB4"	542
3064286	"ITGB6"	104
3064285	"ITGB7"	241
3064277	"ITGB5"	152
3000466	"IFNA2"	31386
3060144	"IBSP"	1000
3000467	"IFNA4"	11
3000468	"IFNA5"	9
3000469	"IFNA6"	11
3000471	"IFNA8"	28
3060509	"IFNGR2"	148
3059974	"IFNG"	84079
3068652	"ISG15"	550
3000343	"IFI6"	48
3054839	"IRF9"	469
3064441	"IRF1"	1953
3054786	"IRF2"	407
3000472	"IFNA10"	36
3062024	"IFNA13"	33
3000473	"IFNA14"	12
3000474	"IFNA16"	6
3000475	"IFNA17"	19
3000476	"IFNA21"	13
3000464	"IFI16"	152
3062421	"IL6"	82277
3060143	"ICA1"	209
3059975	"IFNB1"	8699
3062048	"IDH2"	482
3062024	"IFNA13"	33
3064424	"INSR"	10799
3063838	"INSRR"	70
3064394	"CASP1"	7307
3062428	"IL1RN"	6807
3054657	"IL2"	50663
3060883	"IL11"	1620
3054623	"IL13"	8248
3058736	"FOXK2"	29
3062026	"IFIT1"	103
3060020	"IDH1"	1100
3062405	"IL1B"	31643
3062426	"IL2RA"	5246
3000506	"MGC79399"	1628
3062314	"IL1A"	5448
3062417	"IL4"	38464
3062420	"IL4R"	407
3060186	"IGJ"	360
3064250	"JAK1"	1927
3064252	"JAK2"	6099
3062406	"IL1R1"	545
3060679	"IL1R2"	169
3060262	"ICAM1"	15166
3062419	"IL5"	11934
3062422	"IL5RA"	129
3051285	"WNT2"	2812
3062430	"IL6R"	1349
3000669	"MX2"	290
3056076	"DIO1"	162
3069633	"KLK1"	139
3070238	"SERPINA4"	500
3060252	"IAPP"	2506
3000529	"KLK2"	573
3000538	"KRT19"	1352
3000535	"KRTAP5-9"	6
3064198	"KRT15"	188
3068078	"KRT5"	548
3064153	"KRT6A"	69
3000537	"KRT6B"	57
3000536	"KRT3"	221
3056387	"KRT7"	2949
3065943	"KRT8"	1688
3064194	"KRT13"	463
3064196	"KRT14"	2035
3064203	"KRT16"	388
3064204	"KRT17"	497
3053753	"KRT18"	2313
3054415	"KRT10"	991
3053770	"FGF7"	1076
3060474	"KIF11"	390
3065391	"LALBA"	1570
3065424	"LDHA"	838
3065462	"LDHB"	519
3065419	"LDHC"	383
3066842	"LTF"	1586
3065386	"LAMB1"	121
3064754	"LAMC1"	114
3065310	"LAMC2"	234
3059494	"LAMB3"	146
3056870	"LAMA1"	1368
3065388	"LAMB2"	239
3065554	"LMNA"	2037
3053834	"LMNB1"	270
3065555	"LMNB2"	175
3065312	"RPSA"	1852
3064026	"LTBP1"	164
3055423	"LGALS1"	1372
3059984	"LNPEP"	754
3062365	"LARS"	35
3064392	"RUNX1"	1454
3059751	"BCR"	1595
3063007	"BCL2"	43098
3051469	"LYL1"	79
3049020	"C1orf215"	13
3061218	"LIFR"	595
3053671	"FCER2"	1302
3056407	"PTPRC"	12163
3058741	"ITGAX"	2893
3067595	"LTK"	28
3064657	"CD37"	168
3064655	"CD53"	156
3061407	"ANPEP"	4188
3064975	"LTA4H"	462
3060246	"LGTN"	31
3059238	"LIPC"	404
3058618	"LCN1"	493
3064798	"ANXA1"	1719
3055404	"ANXA2"	1502
3065431	"LIPE"	1327
3000547	"LPA"	3098
3052525	"TFPI"	946
3063700	"ALOX5"	4786
3063703	"ALOX12"	955
3061405	"ALOX15"	591
3053503	"ACSL1"	248
3064808	"KCNH2"	1509
3065069	"LOR"	477
3065626	"XRCC6"	1041
3065435	"LHB"	12464
3065434	"LHCGR"	1696
3064613	"TNFRSF8"	3702
3065463	"LEF1"	1322
3065307	"LAMP1"	1619
3065304	"LAG3"	437
3064711	"CD5"	4974
3064589	"ITGAL"	1431
3065533	"LCK"	2490
3000072	"CD58"	1403
3064200	"LCP1"	1318
3064994	"LSP1"	712
3064977	"LTA"	3285
3000552	"LYZ"	1
3054622	"PLOD1"	354
3065086	"LOX"	1734
3064353	"CAPG"	124
3071188	"MRC1"	162
3065426	"LGALS3"	2627
3061172	"MIF"	2399
3050716	"MSR1"	718
3064678	"CD68"	5256
3058460	"BEST1"	261
3055688	"YBX1"	1074
3057783	"RDBP"	60
3063417	"LIM2"	176
3067219	"MIP26"	450
3064996	"MDH2"	855
3066239	"MDH1"	243
3067671	"MAK"	21
3066280	"ME1"	474
3067333	"ME2"	224
3062926	"MGAM"	2341
3055342	"PSMC2"	44
3055877	"M6PR"	244
3059240	"MBL2"	1857
3057400	"MPI"	416
3065116	"MAN2C1"	29
3067684	"MAN2A1"	255
3053919	"SERPINB5"	698
3067200	"MGP"	600
3067721	"MGC11225"	215
3051871	"ADAM11"	72
3068747	"MC3R"	746
3068748	"MC4R"	1452
3065007	"SILV"	996
3067733	"MC1R"	929
3000377	"CXCL1"	2464
3068754	"MCAM"	867
3064676	"CD63"	1496
3061096	"MFI2"	186
3063948	"ACAN"	205
3066230	"CD200"	1024
3053162	"LAMA2"	452
3068619	"MT1E"	1175
3000643	"MT1F"	69
3000645	"MT1H"	78
3000646	"MT1M"	37
3000647	"MT1X"	101
3053482	"NME1"	1782
3069343	"NME2"	428
3061321	"MBD1"	160
3070451	"MTAP"	293
3067226	"MGMT"	2196
3062558	"cblG"	839
3064389	"MFAP2"	87
3068839	"MITF"	1137
3068623	"MAP1B"	939
3068622	"MAP2"	3255
3068625	"MAP4"	310
3000565	"MAPT"	580
3068295	"MSMB"	1472
3068634	"MTTP"	949
3066809	"NDUFS1"	43
3064253	"CDC25C"	1744
3067109	"PSMD7"	33
3066572	"SLC3A2"	1127
3066941	"CCL2"	12274
3066935	"CCL7"	751
3064602	"CD14"	8754
3066263	"MUC1"	7774
3066241	"ABCC1"	2946
3068948	"MCM7"	388
3061214	"POLR2L"	25
3058315	"CHRNB1"	59
3067607	"MCC"	72
3067730	"MBP"	4300
3066240	"MPZ"	803
3067688	"MAG"	2363
3068289	"MPL"	743
3066065	"MLL"	823
3056819	"MLLT3"	42
3068828	"MLLT4"	330
3000070	"CD33"	1709
3068912	"MYOD1"	2409
3068233	"MYOG"	2315
3068496	"MYF5"	908
3068497	"MYF6"	457
3067718	"MYG"	10424
3068505	"MYH6"	517
3066277	"MYH3"	69
3068504	"MYH2"	537
3066286	"MYH11"	719
3069963	"MYH7"	1351
3068493	"MYL4"	138
3068498	"MYH9"	595
3061947	"MYH10"	223
3068908	"MYO5A"	771
3056253	"MYL1"	182
3059239	"MYL2"	742
3000672	"MYL5"	10
3066284	"MYL3"	173
3063328	"MYBPC2"	127
3064811	"MYBPC1"	33
3064850	"MYBPH"	23
3069850	"NMT1"	303
3051067	"HNRNPM"	14
3062550	"MGAT1"	218
3061633	"NQO2"	197
3068920	"NDUFV1"	45
3064140	"KLRC1"	624
3062323	"IL12A"	1023
3058673	"IL12B"	17695
3069854	"NKTR"	71
3068916	"NEB"	48
3066244	"NGFR"	4214
3065645	"GAP43"	3059
3056768	"PTN"	684
3062543	"MDK"	304
3070304	"PCSK1"	776
3070189	"PCSK2"	784
3066248	"NF1"	8417
3057042	"NEFH"	1575
3066283	"NEFM"	414
3069295	"NEFL"	1055
3063314	"TACR2"	97
3063315	"TACR1"	2931
3063306	"TACR3"	601
3050945	"NMB"	9
3070943	"NMBR"	114
3065405	"NHLH1"	53
3056820	"NHLH2"	48
3064453	"NPY"	12421
3069883	"NPY1R"	294
3066044	"NPY2R"	615
3060677	"CXCR4"	8398
3067080	"NTSR1"	279
3061251	"NTF3"	2913
3068572	"NTF4"	1109
3000040	"AZU1"	110
3058567	"CD177"	248
3051905	"NFE2L1"	334
3066290	"NOS3"	11605
3066258	"NOS2"	19488
3066256	"NOS1"	5553
3066702	"SNCA"	1495
3063621	"HMGB1"	2813
3063620	"HMGB2"	259
3000414	"HMGN2"	98
3000413	"HMGN1"	84
3066595	"SLC6A2"	1427
3000680	"CEACAM6"	470
3062552	"NFIX"	16
3070643	"NFKBIA"	6296
3066649	"NUMA1"	97
3062052	"CHMP1A"	28
3061256	"NFKB1"	3375
3058790	"NFKB2"	458
3069836	"NFRKB"	2
3052739	"RELA"	6121
3057277	"HNRNPA1"	340
3052253	"HNRNPC"	186
3068488	"NOP2"	162
3000681	"NCL"	62
3000690	"NPM1"	1156
3052262	"PNP"	1059
3063111	"NAP1L1"	268
3065461	"LEP"	10871
3059922	"POU2F1"	682
3063115	"POU2F2"	389
3067771	"POU5F1"	4848
3051716	"OBP2A"	1
3066303	"OMP"	478
3067149	"OR1D2"	11
3054576	"EBF1"	243
3054409	"OMG"	128
3061607	"ATP5A1"	344
3051249	"ABL2"	156
3053456	"ETS1"	1323
3063794	"AKT1"	20693
3063738	"AKT2"	1198
3053457	"ETS2"	622
3065742	"BRAF"	2982
3066429	"RAF1"	3726
3057395	"RET"	4563
3057076	"CRK"	3398
3054236	"CTTN"	882
3056486	"CSF1R"	1520
3063995	"FOSB"	397
3065005	"AA062172"	93
3068970	"MDM2"	5514
3066293	"NRAS"	226
3070679	"OCM2"	5
3063990	"FOS"	10914
3051143	"WNT1"	2045
3065903	"BMI1"	1142
3069718	"MYCN"	2241
3065518	"MYCL1"	195
3066281	"AUTS9"	3184
3054177	"ERBB2"	23339
3053453	"ETV3"	37
3053560	"FOXG1"	428
3051548	"VAV1"	896
3055734	"YES1"	309
3058177	"v-rel avian reticuloendotheliosis viral oncogene homolog"	472
3057616	"Fdc"	2563
3053554	"FGR"	67
3053767	"FGF3"	725
3067161	"NOTCH4"	580
3062496	"IGFBP-9"	177
3066272	"PIM1"	706
3051274	"WNT5A"	1015
3053774	"FGF4"	1114
3053381	"ROS1"	278
3068988	"RAB8A"	126
3063974	"FLT1"	4704
3054266	"D030036I24Rik"	414
3065267	"RRAS"	18
3064801	"OSM"	1324
3062549	"LYN"	152
3064240	"v-jun sarcoma virus 17 oncogene homolog (avian)"	12309
3064237	"JUNB"	260
3064210	"JUND"	256
3066652	"SPI1"	1869
3067725	"MAS1"	439
3053768	"FGF5"	252
3066305	"OPRD1"	247
3067134	"OPRK1"	1268
3053445	"MECOM"	250
3065942	"GLI1"	1038
3051209	"GLI2"	7490
3065945	"GLI3"	686
3003206	"HKR1"	14
3050957	"ZSCAN22"	0
3058691	"ZBTB48"	6
3061551	"GLI4"	1
3051273	"WNT3"	767
3065008	"SKIL"	23
3061426	"CBL"	1303
3058291	"RHOB"	255
3056805	"RHOC"	90
3063460	"RHOA"	678
3066291	"ODC1"	3373
3066656	"SPP1"	8050
3068872	"NBR1"	1506
3053897	"OSBP"	113
3070539	"OXTR"	1323
3070531	"PCSK6"	363
3070515	"PAX2"	990
3061912	"PAX7"	860
3070516	"PAX1"	216
3070513	"PAX4"	285
3070514	"PAX5"	999
3060644	"PAX8"	674
3066004	"PAX9"	278
3070103	"PRRX1"	107
3058196	"REG1A"	387
3058175	"REG1B"	50
3056083	"PPY"	352
3066611	"SPINK1"	455
3000715	"REG3A"	125
3059869	"ELAVL4"	270
3061045	"PTMS"	50
3056791	"PTH"	30962
3063004	"CCND1"	3500
3055587	"PTH1R"	801
3056792	"PTHLH"	3628
3067874	"PRH2"	88
3067874	"PRH2"	88
3068865	"PON1"	2243
3067883	"PRB3"	31
3056725	"PVALB"	56
3065148	"CDK18"	17
3055777	"DSG3"	718
3070101	"PGA4"	19
3065076	"PGC"	1090
3066123	"PEPD"	3040
3063216	"TAP1"	1071
3063218	"TAP2"	871
3070509	"PAM"	518
3067879	"PRF1"	1425
3052086	"NUP85"	55
3067734	"PLIN1"	355
3055367	"PRPH"	15
3067777	"PMP2"	755
3055892	"PEX2"	274
3056730	"ABCD3"	169
3056192	"PPARA"	12139
3064749	"ABCB1"	9070
3068462	"ABCB4"	850
3063399	"SULT1A1"	765
3070291	"PDC"	252
3051395	"ACP5"	69
3051396	"ACP2"	126
3052863	"ALPI"	286
3063731	"ALPL"	388
3051303	"ACPP"	1535
3064605	"ALPP"	346
3063735	"ALPPL2"	249
3070249	"PIK3R1"	1570
3070254	"PIK3CA"	2123
3066261	"PFKFB2"	421
3056681	"PFKP"	511
3070128	"PFKL"	106
3061258	"PDE7A"	126
3062495	"PDE1A"	174
3070377	"PDE1B"	94
3066271	"PGM1"	526
3056787	"PGM3"	100
3068214	"PGD"	971
3070095	"PGAM1"	44
3070106	"PGK2"	137
3062971	"GPI"	2259
3000732	"PLN"	717
3069965	"PLA2G1B"	385
3069984	"PLA2G2A"	1184
3067748	"PLCG1"	4334
3066947	"PLTP"	541
3054257	"ENO1"	898
3051864	"PAICS"	347
3054250	"PPAT"	258
3056936	"MTHFD1"	223
3070239	"PHKG1"	11
3059450	"PHKG2"	17
3061515	"PSPH"	15
3067585	"PHKB"	18
3070362	"SERPINF1"	922
3067804	"POU1F1"	1022
3066955	"SCG5"	2194
3000714	"PAEP"	619
3065504	"RNH1"	205
3061634	"SERPINB6"	173
3060919	"JUP"	968
3061701	"ENPP1"	945
3067745	"PLGLB1"	62
3067690	"PLG"	3924
3066301	"SERPINE1"	10728
3069985	"DKFZp686I03148"	19210
3067940	"SERPINB2"	2014
3069981	"PLAUR"	2112
3056613	"PTAFR"	2161
3066342	"PDGFRB"	1547
3070384	"PDGFA"	942
3070361	"PECAM1"	1375
3056294	"PF4"	1702
3000725	"PF4V1"	30
3064276	"ITGB3"	2642
3070383	"PDGFRA"	1261
3064590	"CD36"	4220
3063166	"GP5"	531
3063167	"GP9"	422
3066975	"SELP"	8370
3000761	"PVR"	231
3063913	"PARP1"	1960
3070054	"PIGR"	66
3066634	"PKD2"	1084
3061871	"POLG"	835
3063310	"FPC"	6721
3057630	"HMBS"	2132
3051692	"UROD"	592
3065803	"KCNE1"	554
3064317	"KCNA2"	710
3064315	"KCNA4"	628
3063622	"KCNA7"	18
3066062	"DLK1"	798
3052199	"TTR"	3395
3065290	"PAPPA"	1205
3000748	"PSG1"	246
3062506	"PFN2"	81
3057509	"PFN1"	237
3055358	"PRNP"	5936
3070143	"PHB"	93
3064431	"Ins-2"	1011
3070305	"PCNA"	1612
3055785	"PRLR"	1017
3064638	"PRDX1"	864
3066306	"PMCH"	384
3055307	"PSAP"	731
3000027	"KLK3"	23461
3066312	"POMC"	37028
3055388	"PSMA3"	21
3067968	"PSMA5"	34
3055378	"PSMB10"	177
3055356	"PROC1"	741
3063762	"AMBP"	2092
3055774	"EIF2AK2"	1738
3065851	"MAP2K1"	5772
3056765	"PTPN11"	2892
3056420	"PTPN4"	38
3056419	"PTPN5"	61
3055312	"PROS1"	322
3056402	"PTPRB"	34
3053807	"PTPN6"	1726
3056405	"PTPRA"	639
3056760	"PTPN1"	2323
3056449	"PTPRG"	40
3056442	"PTPRM"	39
3067519	"PTPN7"	401
3056825	"PTPRZ1"	284
3067869	"PRKACB"	27
3000739	"PRKACG"	7
3055410	"PRKAR2A"	42
3055409	"PRKAR1B"	63
3055411	"PRKAR2B"	46
3056108	"PPP2CB"	34
3053399	"thrombin"	40917
3055776	"S100A1"	405
3058955	"TYK2"	733
3053738	"FER"	204
3053719	"FGFR2"	1874
3054182	"EPHA8"	65
3060229	"EPHA2"	504
3055708	"ZAP70"	1883
3053911	"MAPK1"	7861
3065100	"MAPK4"	64
3066353	"PRKCA"	2561
3067866	"PRKCB"	120
3067868	"PRKCE"	942
3064407	"PRKCD"	1156
3066355	"PRKCG"	481
3054704	"GNB2L1"	331
3067862	"PRKCZ"	76
3065321	"S100B"	2725
3055775	"S100A5"	25
3065246	"S100A3"	39
3000803	"S100A2"	175
3053739	"FECH"	998
3070234	"SERPINE2"	2191
3062319	"PSKH1"	8
3055311	"PRTN3"	1805
3056097	"SRGN"	214
3065558	"PSMB9"	840
3065557	"PSMB8"	492
3058348	"CHRND"	23
3054213	"EPB42"	54
3067414	"MAF"	353
3063012	"BCHE"	7958
3066954	"SFTPC"	1299
3066951	"SFTPD"	1407
3066948	"SFTPB"	1413
3068851	"MMP7"	1881
3052545	"PDXK"	216
3067789	"PPA1"	386
3067578	"PYCR1"	263
3069969	"PKM2"	497
3051822	"PDHB"	19
3064773	"PDHA2"	20
3056226	"RABGGTB"	4
3052004	"UBE2B"	1065
3058161	"RDX"	33
3055904	"RAB3A"	859
3056646	"RRAD"	33
3057192	"RHOG"	46
3055922	"RAB1A"	545
3063069	"RAB2A"	15
3061282	"RAB3B"	72
3056199	"RAB4A"	48
3058263	"RAB5A"	1369
3056210	"RAB6A"	623
3056213	"RAB5B"	33
3056803	"RAP1A"	415
3059359	"RAP1B"	188
3053288	"RAP2A"	199
3060963	"RAP2B"	43
3058131	"RALA"	118
3054610	"RALB"	4
3065221	"RSU1"	31
3051144	"PTPRF"	334
3055366	"PRPH2"	210
3054191	"EPHA1"	512
3054186	"EPHA3"	332
3055997	"RAG1"	2448
3056011	"RAD51"	2848
3058098	"RCVRN"	614
3000086	"RCC1"	344
3065525	"RLN1"	39
3065505	"RLN2"	155
3057541	"PRCC"	2
3055806	"DPEP1"	298
3057377	"REN"	13828
3051825	"RPA1"	412
3053373	"RPA2"	448
3051838	"RPA3"	142
3056642	"CLIP1"	30
3053374	"RPE65"	1165
3066887	"PDE6A"	45
3064495	"PDE6B"	748
3057571	"RLBP1"	193
3056911	"RARG"	439
3058084	"RB1"	4151
3068341	"ARID4A"	32
3058114	"RBL2"	1550
3065233	"RXRA"	811
3065228	"RXRB"	173
3065234	"RXRG"	103
3058048	"RBP4"	1770
3058092	"RBP3"	911
3057583	"RHAG"	134
3052326	"TST"	746
3060032	"OPSD"	2650
3061198	"GRK1"	419
3065556	"LMO2"	381
3065277	"RRM2"	483
3065276	"RRM1"	636
3053362	"RPIA"	71
3065498	"RNASEL"	806
3057356	"RNASE1"	10157
3065111	"RPS6"	318
3051366	"RPS25"	33
3053536	"RPL19"	83
3058999	"RPL30"	37
3064736	"RPL35A"	35
3061210	"RPL36AL"	6
3065121	"RPN1"	193
3059403	"RPS11"	49
3000796	"RPS17"	41
3065254	"RPS18"	68
3053569	"RPL22"	245
3000786	"RPL12"	21
3065260	"RPS13"	42
3061247	"LOC100291837"	46
3065122	"RPS3A"	47
3057510	"RPL4"	166
3065134	"RPE"	36
3059684	"RPN2"	113
3000791	"RPLP0"	77
3058133	"RPLP1"	65
3065120	"RPLP2"	56
3000794	"RPS15"	46
3064780	"RLF"	20
3056009	"DDX5"	243
3053263	"ROM1"	113
3066699	"SNRNP70"	347
3065247	"RYR1"	1502
3065237	"RYR2"	1021
3065236	"RYR3"	256
3063860	"AHCY"	465
3061398	"AMD1"	31
3067880	"PRB1"	851
3000737	"PRB4"	36
3065320	"RP47"	880
3066733	"TSPAN31"	73
3064608	"STIL"	63
3061225	"SCTR"	78
3064275	"FUT2"	501
3053811	"CYTH1"	213
3066616	"SPARC"	2074
3066612	"SPR"	51
3050729	"MGC108581"	248
3059657	"HTR1B"	2459
3000440	"HTR1E"	131
3059637	"HTR1D"	918
3059634	"HTR1F"	126
3059633	"HTR2A"	9260
3059839	"HTR7"	618
3059825	"SLC6A4"	4493
3000825	"SEMG1"	31
3000826	"SEMG2"	11
3064997	"SHMT1"	447
3062226	"SRP19"	81
3063162	"SRPR"	70
3066963	"SHBG"	6948
3000843	"SPRR1A"	37
3000844	"SPRR1B"	22
3063084	"SPRR2A"	42
3063085	"SPRR2B"	6
3047903	"SPRR2C"	3
3000848	"SPRR3"	41
3061223	"SNRPN"	907
3066827	"CCL1"	414
3059339	"SNRPB"	183
3000811	"CCL3"	2632
3054217	"CCL4"	7221
3063105	"SNRPA"	348
3066535	"SLC8A1"	569
3062436	"SLC9A3"	1147
3066493	"SLC17A1"	26
3061585	"ATP1A1"	194
3061579	"ATP1B1"	67
3061581	"ATP1B2"	49
3052436	"ATP1A2"	270
3063526	"ATP1A3"	133
3060190	"ATP12A"	48
3066600	"SLC5A1"	940
3061367	"SCN1A"	712
3062646	"SCN3A"	149
3066476	"SLC10A1"	713
3062943	"SSTR1"	621
3062941	"SSTR2"	1571
3060877	"SSTR3"	795
3062997	"SSTR4"	271
3062998	"SSTR5"	663
3066704	"NREBP"	90
3066705	"SORD"	772
3063075	"SRI"	432
3065787	"SOS1"	1571
3052527	"TFF2"	403
3060029	"SPTBN1"	550
3057166	"SPTAN1"	668
3063087	"SPTA1"	563
3063078	"SPTB"	52
3066302	"ODF1"	47
3000740	"PRM1"	152
3055243	"ZP2"	260
3055245	"ZP3"	872
3055810	"PRM2"	285
3063173	"SRM"	29
3063583	"ANK1"	371
3053736	"FDFT1"	553
3064182	"SOX4"	236
3000855	"STATH"	177
3056434	"CSTA"	27
3067198	"KITLG"	3110
3063077	"SRD5A1"	221
3066830	"SCP2"	573
3063067	"SREBF1"	2883
3064271	"NR5A1"	1691
3060879	"MMP3"	5641
3063066	"MMP10"	1066
3068857	"MMP11"	606
3057589	"CLU"	1121
3066923	"SDHB"	310
3066622	"SOD3"	925
3059883	"EPCAM"	1538
3063343	"SYT1"	520
3058471	"SURF1"	156
3064849	"RPL7A"	31
3060083	"MED22"	21
3063437	"SURF6"	22
3063431	"SURF4"	23
3051645	"VAMP1"	157
3051651	"VAMP2"	876
3066928	"SDC1"	2017
3053830	"SDC3"	187
3063573	"ANXA7"	241
3054709	"STX1A"	926
3063404	"STX4"	139
3063776	"CD27"	2143
3064699	"CD6"	2233
3064698	"CD8B"	206
3052616	"TLN1"	115
3064610	"CD28"	7373
3058989	"TLX1"	962
3064706	"CD247"	564
3064707	"CD3D"	213
3000871	"TRD@"	12
3064709	"CD7"	1655
3055341	"PSMC3"	70
3066545	"SLC6A6"	16
3063220	"TAL2"	31
3000868	"TRA@"	33
3064704	"CD8A"	43065
3065935	"LMO1"	81
3000870	"TRB@"	39
3064701	"CD4"	72417
3053576	"FKBP1A"	841
3053572	"FKBP2"	111
3053570	"FKBP3"	40
3067848	"TCL1A"	117
3000872	"TRG@"	22
3058155	"ITK"	264
3063517	"TCTE3"	254
3064475	"TCP1"	405
3059727	"TCP11"	11
3062652	"CD2"	5405
3061224	"CCL5"	7394
3000867	"TCP10"	14
3063225	"TAL1"	713
3052728	"TERT"	1686
3065970	"POLR3D"	31
3062065	"TNC"	3343
3064496	"TDGF1"	398
3051738	"CRISP2"	72
3052976	"CLEC3B"	155
3052731	"TPMT"	645
3052139	"TXN"	1886
3053716	"ThrRS"	0
3053397	"F2R"	3030
3052389	"THBD"	3549
3052392	"THBS1"	1724
3052388	"THBS2"	394
3052381	"THBS3"	52
3064560	"TBXA2R"	4683
3052407	"THY1"	6502
3052626	"TK2"	200
3052625	"TK1"	500
3000066	"CD1C"	837
3055766	"DTYMK"	321
3052144	"TYMS"	4653
3000065	"CD1B"	894
3000064	"CD1A"	3033
3052919	"TMPO"	490
3000758	"PTMA"	908
3001166	"TMSB10"	97
3064686	"CD1D"	2280
3000067	"CD1E"	237
3052531	"TDH3"	1133
3052733	"TEF"	62
3052414	"TIMP2"	4372
3052415	"TIMP3"	1679
3055408	"PRKAR1A"	678
3052025	"TTN"	1546
3001242	"GNLY"	519
3067674	"MAL"	318
3052552	"TFCP2"	95
3057230	"C2orf3"	70
3052556	"TFDP1"	1057
3067767	"NFYA"	26
3069118	"NFYB"	122
3000866	"TCN1"	270
3066603	"SP1"	9444
3058123	"TCF7"	344
3064577	"ZEB1"	840
3061246	"GTF2E1"	54
3052206	"GTF2E2"	11
3057890	"CEBPB"	2584
3052516	"TEAD1"	146
3063230	"GTF2F1"	92
3052788	"GTF2F2"	80
3064728	"GNGT1"	16
3055021	"E2F1"	3339
3063231	"GTF2H1"	312
3060180	"ELF1"	106
3051251	"ABL1"	4060
3068491	"MYB"	2196
3052533	"DKFZp781D0156"	45
3052539	"TFRC"	2843
3059012	"HRAS"	3258
3053740	"FES"	394
3066341	"PDGFB"	4292
3066278	"MOS"	881
3064202	"KRAS"	13869
3066260	"MYC"	14212
3063074	"ASV"	1942
3054176	"ERBB3"	2116
3052425	"TGFB1"	23176
3052431	"TGFBR1"	1953
3052430	"TGFBR2"	2989
3052380	"TGM1"	593
3052383	"TGM2"	2876
3064570	"CNTN2"	555
3070642	"NOTCH1"	4495
3052423	"TGFB2"	1582
3052435	"TGFB3"	1211
3052997	"TNP1"	232
3052998	"TNP2"	249
3066505	"SLC25A1"	295
3052630	"TPI1"	837
3052724	"TPP2"	129
3055681	"ZFP36"	541
3061396	"OPN1SW"	143
3052636	"TPBG"	111
3052925	"TMOD1"	84
3052629	"TPM1"	406
3052899	"TPM3"	558
3052947	"TNNT1"	97
3052949	"TNNI1"	1080
3052960	"TNNI2"	349
3053010	"TNNT2"	486
3051346	"WRS"	1516
3052631	"TPH1"	846
3056282	"TDO2"	1391
3052643	"TPSB2"	241
3052599	"TSC2"	1627
3052188	"TUBA4A"	15
3052241	"TUBB"	25
3058963	"TUBG1"	29
3059907	"TM4SF1"	59
3052970	"TNF"	143981
3052964	"TNFAIP1"	238
3053001	"TNFAIP3"	584
3058186	"EFNA1"	293
3052568	"TP53"	70219
3052501	"HSP90B1"	1124
3052955	"TNFRSF1A"	4206
3052959	"TNFRSF1B"	8315
3053915	"MAP3K8"	465
3053272	"DCT"	579
3052385	"DYT5b"	16926
3063082	"BLK"	34
3065745	"KDR"	5102
3069866	"DDR2"	220
3069872	"NTRK1"	3173
3069058	"NTRK3"	1260
3056958	"U2AF1"	92
3001299	"U2AF2"	14
3059625	"UBA7"	64
3059507	"UQCRFS1"	438
3051689	"UQCRC1"	68
3059506	"UQCRC2"	50
3052013	"UCHL1"	2881
3000798	"RPS27A"	28
3056167	"DPAGT1"	99
3051693	"USF1"	806
3051062	"UNG"	102
3051973	"UCK2"	202
3069983	"PLAU"	10885
3051810	"SCGB1A1"	1712
3064246	"CDH1"	12374
3061493	"ATP6V0A1"	34
3057844	"ATP6V1B1"	85
3051663	"VCAM1"	10515
3051705	"VEGFA"	42546
3051610	"VIPR1"	786
3061507	"AVP-NPII"	27101
3064692	"ITGA1"	551
3064760	"ITGA2"	1800
3064593	"ITGA4"	1480
3051612	"VLDLR"	604
3066502	"SLC18A2"	1233
3066495	"SLC18A1"	127
3051732	"VIL1"	59
3051729	"VIM"	18941
3051696	"VCL"	132
3063959	"FLI1"	838
3051349	"VTN"	551
3064571	"ITGAV"	405
3051699	"VDAC2"	151
3051714	"VHL"	2867
3051347	"VWF"	7709
3051308	"WEE1"	697
3051224	"XBP1"	1233
3050842	"XRCC1"	1418
3063386	"AZGP1"	178
3057657	"ZNF3"	11
3058764	"ZNF18"	5
3000942	"ZNF19"	3
3058839	"ZNF23"	6
3054864	"ZNF25"	3
3051309	"ZNF22"	13
3058674	"ZNF7"	9
3054467	"ZNF8"	6
3055705	"ZNF35"	58
3051088	"ZNF24"	35
3000944	"ZNF26"	0
3000938	"ZNF10"	15
3058244	"ZNF32"	10
3063478	"HIVEP1"	94
3058864	"ZBTB25"	4
3001907	"ZNF44"	30
3000955	"ZNF74"	16
3058927	"ZNF76"	12
3058863	"MZF1"	104
3000958	"ZNF79"	77
3000959	"ZNF80"	11
3056758	"ZNF14"	3
3000943	"ZNF20"	2
3002012	"ZNF83"	12
3060085	"ZNF124"	5
3059981	"ZNF141"	16
3051323	"ACACA"	238
3051235	"ACADL"	180
3051247	"ACADVL"	1075
3059058	"HSD3B2"	254
3055990	"CYP21A2"	4287
3055984	"CYP11B1"	685
3055986	"CYP17A1"	2787
3069735	"OCA2"	368
3051246	"ACAT1"	364
3063461	"ARG1"	1139
3062976	"ASL"	478
3055581	"AGA"	119
3052744	"BBS1"	93
3053960	"MCCC1"	39
3057799	"MCCC2"	44
3064758	"SLC25A20"	93
3056745	"C1R"	708
3062023	"CFI"	464
3064106	"AW111623"	65
3063783	"CO7"	48
3059036	"HSD11B2"	793
3056031	"DECR1"	23
3055812	"DPYS"	273
3065847	"BPGM"	185
3061221	"SUCIMAL"	1534
3055834	"DBH"	2367
3052065	"Cf5"	3928
3053405	"FVII"	1851
3053404	"F10"	9437
3053491	"FANCC"	339
3053490	"FANCD2"	588
3063641	"ASAH1"	203
3069991	"KNG1"	1858
3064124	"KLKB1"	1321
3064514	"ALDOB"	47
3053744	"FBP1"	208
3064269	"FUCA1"	44
3063985	"GLB1"	1145
3063175	"GP1BA"	1075
3052844	"GCDH"	315
3053137	"ETFDH"	141
3053124	"ETFA"	111
3065917	"GGT1"	1403
3067135	"PCCA"	11
3066343	"PCCB"	54
3064296	"G6PC"	268
3061955	"AGL"	349
3061322	"GBE1"	142
3055901	"PYGM"	506
3057603	"PYGL"	320
3063068	"PFKM"	418
3056438	"CYBA"	870
3055128	"NCF2"	638
3053509	"F12"	3240
3056890	"HFE"	743
3064433	"CBS"	1465
3057036	"CPS1"	451
3052871	"GLDC"	261
3064643	"AMT"	94
3052156	"GCSH"	17
3065048	"LPL"	7961
3000000	"NAT2"	1425
3070550	"OXCT1"	66
3058168	"PDHX"	98
3056507	"HMGCL"	187
3067439	"LTC4S"	286
3063888	"PNLIP"	1351
3056072	"DLD"	1554
3067683	"MAN2B1"	112
3068422	"MANBA"	621
3063013	"BCKDHA"	4256
3055836	"DBT"	251
[truncated: 17,113 more rows]
