# Supplementary material for: The Implicitome: A Resource for Rationalizing Gene-Disease Associations
Source: PLoS One. 2016 Feb 26;11(2):e0149621. doi: 10.1371/journal.pone.0149621 (PMC4769089; doi:10.1371/journal.pone.0149621)
Supplement: S3 Table — Comma separated: concept ID, label and number of occurrences. (CSV) [file pone.0149621.s003.csv › Supplemental Table 3.csv]

744	"Abetalipoproteinemia"	2208
821	"Threatened abortion"	1085
823	"Abortion	Veterinary"	2618
814	"Missed abortion"	823
809	"Abortion	Habitual"	4924
786	"Spontaneous abortion"	18244
880	"Acanthamoeba Keratitis"	974
889	"Acanthosis Nigricans"	1438
1126	"renal tubular acidosis"	3032
1127	"Acidosis	Respiratory"	1916
1125	"Acidosis	Lactic"	4730
1145	"Acne Keloid"	123
1144	"Acne Vulgaris"	9747
1139	"Acinetobacter Infections"	2501
1080	"achondroplasia"	2061
1231	"ectopic acth secretion"	1
1247	"Actinobacillosis"	46
1255	"Actinomycetales Infections"	1553
1249	"Actinobacillus Infections"	1074
1263	"Abdominal actinomycosis"	184
1261	"actinomycosis"	2829
1264	"Actinomycosis	Cervicofacial"	285
1163	"vestibulocochlear nerve diseases"	773
1168	"Complete obstruction"	2765
1169	"acquired coagulation factor deficiency"	9
1175	"acquired immunodeficiency syndrome"	112675
1197	"Acrodermatitis"	1075
1202	"Acrokeratosis"	99
1206	"Acromegaly"	5933
1207	"Hypersomatotropic gigantism"	8
1363	"acute mesenteric ischemia"	593
1361	"Acute tonsillitis"	421
1360	"Acute thyroiditis"	65
1344	"Acute pharyngitis"	357
1403	"Addison Disease"	2756
1396	"adams-stokes syndrome"	247
1306	"acute alcoholic liver disease"	240
1304	"Acute abscess"	113
1311	"Acute bronchiolitis"	484
1309	"anaphylactic conjunctivitis"	20
1308	"acute and subacute necrosis of liver"	2
1339	"Acute pancreatitis"	14056
1342	"Acute periodontitis"	14
1327	"Acute laryngitis"	85
1314	"Acute Disease"	144403
1487	"adenovirus infections	human"	1762
1486	"Adenovirus Infections"	30125
1529	"Adiposis Dolorosa"	88
1519	"Adie Syndrome"	333
1427	"Adenoiditis"	72
1614	"adrenal cortex diseases"	487
1627	"congenital adrenal hyperplasia"	5227
1621	"adrenal gland diseases"	2968
1623	"adrenal gland hypofunction"	4643
1622	"adrenal gland hyperfunction"	2913
1576	"Adnexal Diseases"	1366
1577	"Adnexitis"	237
1768	"Agammaglobulinemia"	3093
1787	"osteoporosis	age-related"	538
1733	"Afibrinogenemia"	802
1748	"african horse sickness"	299
1752	"african swine fever"	1182
1727	"afferent loop syndrome"	176
1678	"adult maltreatment syndrome"	1
1906	"Variola Minor"	29
1883	"Airway Obstruction"	18671
1882	"Airsickness"	42
1857	"aids related complex"	273
1860	"Ainhum"	77
1849	"aids dementia complex"	3348
1828	"agricultural workers' diseases"	3605
1824	"Agranulocytosis"	6293
2016	"aleutian mink disease"	192
2018	"Alexia"	327
1957	"alcohol withdrawal delirium"	1439
2176	"Endocrine alopecia"	5
2181	"Syphilitic alopecia"	9
2180	"Postpartum alopecia"	4
2182	"Traumatic alopecia"	70
2066	"alkaptonuria"	572
2063	"alkalosis"	2567
2098	"Hypersensitivity granuloma"	49
2103	"Atopic rhinitis"	254
2106	"Allergic pneumonia"	13
2136	"allogeneic disease"	4
2173	"Mucinosis	Follicular"	248
2171	"Alopecia Areata"	2299
2441	"Cutaneous amebiasis"	27
2440	"chronic intestinal amebiasis"	1
2445	"Ameboma"	65
2438	"Amebiasis"	3174
2453	"Amenorrhea"	8778
2514	"amino acid metabolism	inborn errors"	3327
2534	"Renal Aminoacidurias"	117
2312	"alpha-Thalassemia"	2458
2351	"Altitude Sickness"	2530
2382	"alveolar bone loss"	8033
2390	"extrinsic allergic alveolitis"	3074
2395	"Alzheimer's Disease"	89663
2419	"Tobacco amblyopia"	20
2418	"Amblyopia"	4714
2736	"amyotrophic lateral sclerosis"	14212
2735	"Amyotonia Congenita"	3
2726	"Amyloidosis"	15196
2693	"Intrauterine Amputations"	11
2797	"Bovine Anaplasmosis"	1246
2796	"Anaplasmataceae Infections"	184
2631	"infection of amniotic cavity"	199
2636	"amniotic band syndrome"	540
2986	"Fabry Disease"	2527
2982	"Angioid Streaks"	405
2992	"Angiomatosis"	1467
2959	"Angiectasis"	331
2950	"Aneurysm	Infected"	2478
2949	"Aneurysm	Dissecting"	12552
2965	"Angina	Unstable"	13456
2963	"angina pectoris	variant"	1849
3047	"Animal Diseases"	4120
3028	"Anhidrosis"	552
2871	"Anemia"	52552
2876	"congenital dyserythropoietic anemia"	1374
2879	"acquired hemolytic anemia"	92
2878	"Anemia	Hemolytic"	8222
2873	"anemia of chronic disease"	778
2875	"Cooley's anemia"	2354
2874	"Aplastic Anemia"	8959
2831	"ancylostomiasis"	610
2940	"Aneurysm"	43974
2882	"anemia	hemolytic	congenital nonspherocytic"	306
2880	"autoimmune hemolytic anemia"	3970
2881	"anemia	hemolytic	congenital"	1057
2886	"Anemia	Macrocytic"	1126
2884	"Hypochromic anemia"	3617
2890	"Leukoerythroblastic Anemia"	181
2891	"Anemia	Neonatal"	493
2888	"Anemia	Megaloblastic"	1275
2889	"Anemia	Microangiopathic"	53
2894	"refractory anaemia with excess blasts"	1750
2895	"anemia	sickle cell"	14162
2892	"Anemia	Pernicious"	1751
2893	"Refractory anemias"	1701
2897	"Anemia	Splenic"	9
2896	"Sideroblastic anemia"	1067
3257	"antibody deficiency syndrome"	106
3165	"Anthracosis"	626
3164	"Anthracosilicosis"	214
3152	"anterior compartment syndrome"	433
3177	"Cutaneous anthrax"	196
3175	"Anthrax disease"	4334
3102	"Annular Grooves"	17
3090	"Ankylosis"	3622
3081	"Anisometropia"	1270
3128	"Anovulation"	2744
3123	"Anorexia"	16610
3462	"Anus Diseases"	2337
3460	"Anuria"	1983
3466	"Anus	Imperforate"	2040
3486	"Aortic Aneurysm"	15477
3490	"aortic arch syndromes"	990
3493	"Aortic Diseases"	10473
3496	"Aortic Rupture"	6507
3499	"supravalvular aortic stenosis"	574
3500	"aortic stenosis	subvalvular"	568
3504	"aortic valve insufficiency"	11555
3505	"aortic valve prolapse"	224
3507	"aortic valve stenosis"	13828
3509	"Aortitis"	1488
3510	"Aortitis Syndrome"	283
3511	"Aortitis	Syphilitic"	69
3834	"Arterial insufficiency"	789
3838	"arterial occlusive diseases"	20187
3756	"Arenaviridae Infections"	420
3742	"arcus senilis"	172
3721	"arbovirus hemorrhagic fever"	2
3723	"Arbovirus Infections"	964
3706	"arachnodactyly"	219
3708	"arachnoiditis"	981
3615	"Appendicitis"	10856
4095	"Asthenopia"	848
4032	"Disseminated aspergillosis"	301
4046	"Aspiculariasis"	2
4045	"Asphyxia Neonatorum"	4607
4030	"aspergillosis"	9662
4031	"aspergillosis	allergic bronchopulmonary"	1677
3972	"atherosclerotic cardiovascular disease"	1439
3969	"ascorbic acid deficiency"	975
3949	"asbestosis"	2892
3950	"ascariasis"	2549
3952	"Ascaridiasis"	234
3907	"Arthus Reaction"	595
3872	"Arthritis	Psoriatic"	5270
3873	"Rheumatoid Arthritis"	73548
3874	"Septic arthritis"	3629
3875	"Arthritis	Viral"	76
3892	"Neurogenic arthropathy"	1143
3850	"Arteriosclerosis"	91243
3851	"Arteriosclerosis Obliterans"	1562
3848	"Arteriolitis"	53
3869	"Arthritis	Infectious"	7190
3868	"Arthritis	Gouty"	1157
3864	"Arthritis"	47946
3861	"Pulmonary arteritis"	65
4364	"Autoimmune Diseases"	64094
4468	"Ayerza Syndrome"	3
4509	"Azoospermia"	4195
4606	"nonproliferative diabetic retinopathy"	540
4576	"Babesiosis"	2771
4135	"ataxia telangiectasia"	7206
4138	"Ataxias	Hereditary"	394
4153	"Atherosclerosis"	71022
4096	"Asthma"	105026
4099	"asthma	exercise-induced"	2236
4106	"Astigmatism"	7138
4186	"atony of gallbladder"	2
4187	"atopic dermatitis and related conditions"	2
4269	"child attention deficit disorder"	9
4277	"Tooth Attrition"	807
4245	"Atrioventricular Block"	6450
4303	"auditory diseases	central"	331
4903	"beckwith-wiedemann syndrome"	2018
4945	"Bejel"	60
4943	"Behcet Syndrome"	7253
5002	"benign retinal lesion"	1
4615	"bacterial infections and mycoses"	2
4610	"Bacteremia"	27109
4623	"Bacterial Infections"	65115
4616	"Aneurysm	Bacterial"	32
4626	"Pneumonia	Bacterial"	9217
4659	"Bacteriuria"	4784
4669	"Bacteroides Infections"	1774
4681	"Bagassosis"	19
4690	"Balanitis"	588
4691	"Balanoposthitis"	170
4692	"Balantidiasis"	115
4698	"Balkan Nephropathy"	685
4712	"balo's concentric sclerosis"	115
4767	"bartholin gland duct cyst"	123
4763	"Barrett Esophagus"	6738
4782	"basal ganglia diseases"	4164
4775	"Bartter Disease"	1336
4773	"Bartonellaceae Infections"	9
4771	"Bartonella Infections"	1000
4769	"bartholinitis"	35
4812	"basilar artery insufficiency"	31
4823	"Basophilic hyperplasia"	1
4842	"battered child syndrome"	423
5461	"binocular vision disorder"	21
5424	"biliary tract diseases"	8988
5416	"Biliary Dyskinesia"	525
5411	"biliary atresia"	3217
5403	"Bile Reflux"	1012
5395	"bile duct diseases"	3441
5398	"Cholestasis	Extrahepatic"	3121
5591	"Bird Diseases"	6390
5592	"bird fancier's lung"	404
5129	"bernard-soulier syndrome"	1762
5122	"Beriberi"	325
5146	"Besnoitiasis"	90
5136	"berry aneurysm"	149
5137	"Bertielliasis"	3
5283	"beta Thalassemia"	8233
5956	"bone marrow diseases"	3358
6008	"Border Disease"	211
6015	"Bordetella Infections"	753
5944	"bone diseases	metabolic"	6841
5940	"Bone Diseases"	16577
5941	"bone diseases	developmental"	3604
5942	"bone diseases	endocrine"	36
5943	"bone diseases	infectious"	383
5937	"Bone Cysts"	3019
6105	"brain abscess"	5161
6111	"Brain Diseases"	34389
6109	"brain damage	chronic"	8746
6091	"brachial plexus lesion"	307
6131	"Branchioma"	945
6112	"brain diseases	metabolic"	1876
6123	"branch retinal artery occlusion"	303
6039	"Staphylococcal granuloma"	128
6035	"Borrelia Infections"	1596
6023	"Borna Disease"	518
6075	"bovine virus diarrhea-mucosal disease"	1518
6060	"Boutonneuse Fever"	806
5697	"neurogenic urinary bladder"	5493
5723	"Oral paracoccidioidomycosis"	20
5724	"Visceral paracoccidioidomycosis"	1
5716	"Blastomycosis"	1230
5717	"Gilchrist Disease"	43
5743	"blepharoconjunctivitis"	212
5742	"Blepharochalasis"	89
5741	"Blepharitis"	1235
5744	"Blepharophimosis"	453
5750	"blind loop syndrome"	548
5694	"bladder neck obstruction"	3729
5686	"urinary bladder diseases"	6270
5683	"Bladder Calculi"	1775
5681	"Blackwater Fever"	76
5830	"blood protein disorders"	282
5859	"Bloom Syndrome"	4004
5866	"Bluetongue"	1484
5779	"blood coagulation disorders"	15840
5806	"blood group incompatibility"	2926
5818	"blood platelet disorders"	2080
6542	"Byssinosis"	408
6444	"Bursitis"	2314
6430	"burning mouth syndrome"	738
6309	"brucellosis"	6115
6285	"Bronchopneumonia"	2981
6287	"Bronchopulmonary Dysplasia"	4746
6272	"Bronchiolitis Obliterans"	3154
6274	"Bronchiolitis	Viral"	936
6277	"Bronchitis"	12291
6396	"Bunyaviridae Infections"	633
6389	"Bunostomiasis"	1
6181	"brill-zinsser disease"	28
6145	"Breast Diseases"	9711
6261	"Bronchial Diseases"	3980
6271	"Bronchiolitis"	4416
6266	"Bronchial Spasm"	4667
6267	"Bronchiectasis"	5363
6234	"Bromoderma"	15
7078	"carbuncle"	188
7093	"carcinoid heart disease"	384
6915	"Caplan Syndrome"	54
7001	"inborn errors carbohydrate metabolism"	844
6846	"Cutaneous Candidiasis"	700
6845	"candidiasis	chronic mucocutaneous"	585
6840	"Candidiasis"	16834
6818	"Campylobacter infection"	6025
6848	"Mucocutaneous candidiasis"	185
6849	"Oral candidiasis"	4611
6852	"candidiasis of vagina"	955
6905	"Capillary Fragility"	138
6899	"capillaria philippinensis infection"	50
6897	"Capillaria infection"	64
6902	"Capillaritis"	301
6663	"Calcinosis"	23423
6664	"Calcinosis cutis"	372
6666	"Calciphylaxis"	739
6705	"calcium metabolism disorders"	625
7646	"cellulitis of hand"	15
7645	"cellulitis and abscess"	70
7642	"Cellulitis"	6987
7570	"Celiac Disease"	13235
7527	"Cecal Diseases"	2712
7459	"Neurogenic Bladder"	2544
7462	"causalgia"	756
7453	"Cattle Diseases"	27521
7397	"Catastrophic Illness"	877
7384	"cataplexy"	1045
7361	"cat-scratch disease"	3163
7350	"Cat Diseases"	13549
7297	"Carsickness"	21
7302	"Cartilage Diseases"	2867
7286	"carpal tunnel syndrome"	8293
7282	"Carotid Stenosis"	12759
7274	"carotid artery thrombosis"	1665
7273	"carotid artery diseases"	14638
7222	"Cardiovascular Diseases"	133044
7192	"Cardiomyopathy	Alcoholic"	780
7193	"Cardiomyopathy	Dilated"	16587
7194	"Hypertrophic Cardiomyopathy"	11766
7196	"Restrictive cardiomyopathy"	1116
7177	"cardiac tamponade"	5973
8149	"Chlamydia Infections"	12451
8153	"Chlamydiaceae Infections"	104
8087	"child nutrition disorders"	2100
8127	"chinese restaurant syndrome"	46
8029	"Cherubism"	340
8043	"chiari-frommel syndrome"	12
8058	"Chilblains"	277
8049	"chickenpox"	6965
8055	"chikungunya virus infection"	997
7947	"Chancroids"	818
7944	"Chancriform pyoderma"	8
7965	"chediak-higashi syndrome"	2566
7959	"charcot-marie-tooth disease"	3214
7969	"cheese-washers' lung"	2
7971	"Cheilitis"	948
7894	"Cestode Infections"	1678
7930	"Chagas Cardiomyopathy"	1685
7933	"meibomian cyst"	358
7813	"Cerebrospinal meningitis"	164
7814	"cerebrospinal fluid otorrhea"	760
7815	"cerebrospinal fluid rhinorrhea"	2025
7863	"cervico-occipital neuralgia"	214
7862	"cervico-brachial neuralgia"	53
7861	"Cervicitis"	907
7860	"Uterine Cervicitis"	1934
7856	"cervical rib syndrome"	164
7870	"Hypertrophied cervix"	8
7869	"Cervix Erosion"	230
7868	"Cervical dysplasia"	3628
7867	"Cervix Diseases"	2345
7771	"Intracranial Arteriosclerosis"	2575
7772	"intracranial arteriovenous malformation"	6119
7773	"Cerebral arteritis"	62
7774	"cerebral arterial diseases"	1424
7775	"Cerebral Atherosclerosis"	325
7760	"Cerebellar Diseases"	5527
7761	"myoclonic cerebellar dyssynergia"	133
7766	"Intracranial Aneurysm"	16920
7795	"diffuse cerebral sclerosis of schilder"	1044
7787	"transient ischemic attack"	19220
7786	"Brain Ischemia"	35461
7785	"Cerebral Infarction"	38739
7789	"Cerebral Palsy"	13960
7788	"Cerebral lipidosis"	4
7781	"intracranial embolism and thrombosis"	4067
7780	"Cerebral Embolism"	1503
7711	"Cenuriasis"	1
7688	"central retinal artery occlusion"	631
7684	"central nervous system infection"	2048
7682	"CNS disorder"	15790
8780	"ciliary motility disorders"	1372
8711	"Chronic rhinitis"	490
8707	"Chronic osteomyelitis"	1494
8715	"Chronically Ill"	3623
8712	"chronic sphenoidal sinusitis"	4
8733	"Chylothorax"	2377
8732	"Chylous Ascites"	955
8728	"churg-strauss syndrome"	2114
8928	"Cleidocranial Dysplasia"	6707
9062	"Clostridium Infections"	3904
9021	"Clonorchiasis"	667
9207	"Cockayne Syndrome"	1013
9197	"Cochlear Diseases"	724
9187	"Coccidiosis"	4969
9186	"coccidioidomycosis"	1693
9178	"Cocaine withdrawal"	302
9088	"Cluster Headache"	2512
8272	"Asiderotic anemia"	920
8308	"Cholangiolitis"	39
8311	"cholangitis"	6714
8313	"Cholangitis	Sclerosing"	3368
8312	"primary biliary cirrhosis"	6719
8384	"cholesterol ester storage disease"	167
8412	"Choline Deficiency"	896
8445	"Chondrodysplasia Punctata"	574
8439	"chondritis"	278
8325	"Cholecystitis"	8530
8350	"Cholelithiasis"	25075
8352	"Cholemia"	20
8354	"Cholera"	6357
8370	"Cholestasis"	15892
8372	"Intrahepatic Cholestasis"	3755
8373	"cholesteatoma"	4111
8374	"cholesteatoma of middle ear / mastoid"	8
8533	"Hemophilia B"	3022
8512	"Chorioretinal scar"	222
8513	"Chorioretinitis"	1866
8525	"Choroideremia"	3576
8526	"Choroiditis"	730
8521	"Choroid Diseases"	1917
8475	"Chondromalacia Patellae"	340
8449	"chondrodystrophy"	106
8489	"Chorea"	3507
8698	"chronic maxillary sinusitis"	257
8690	"chronic anterior uveitis"	150
8684	"Chronic gingivitis"	144
8683	"chronic frontal sinusitis"	80
8681	"chronic ethmoidal sinusitis"	14
8680	"cryptogenic pulmonary eosinophilia"	325
8679	"Chronic disease"	196698
8677	"Bronchitis	Chronic"	5714
8591	"Cutaneous chromomycosis"	7
8582	"Chromoblastomycosis"	624
8626	"Chromosomal Disorders"	51091
9773	"Conjunctivitis	Vernal"	134
9774	"viral conjunctivitis"	405
9768	"Bacterial conjunctivitis"	984
9769	"conjunctivitis	giant papillary"	206
9770	"Inclusion conjunctivitis"	514
9765	"conjunctivitis	acute hemorrhagic"	251
9766	"Allergic Conjunctivitis"	2974
9763	"Conjunctivitis"	6160
9782	"connective tissue diseases"	9300
9777	"Conn Adenoma"	156
9759	"Conjunctival Diseases"	2571
9833	"contact dermatitis/other eczema"	4
9952	"febrile convulsions"	3294
9951	"Convulsions"	133776
10043	"Corneal Ulcer"	4066
10037	"Corneal edema"	2208
10036	"Corneal dystrophy"	674
10035	"hereditary corneal dystrophy"	1726
10034	"Corneal Diseases"	9069
10105	"Corridor Disease"	25
10093	"corpus luteum cyst"	153
10073	"coronary artery vasospasm"	4668
10072	"Coronary Thrombosis"	6208
10078	"Coronaviridae Infections"	744
10068	"coronary heart disease"	160138
10051	"Coronary Aneurysm"	3548
10054	"Coronary Arteriosclerosis"	75901
10153	"Corynebacterium Infections"	1417
10232	"Cowpox"	478
9225	"Coenuriasis"	104
9250	"pulmonary coin lesion"	88
9270	"Cold Panniculitis"	27
9324	"Ulcerative Colitis"	25437
9326	"Collagen Diseases"	3221
9319	"Colitis"	15993
9374	"colonic diseases	functional"	2770
9373	"Colonic Diseases"	9612
9377	"colonic pseudo-obstruction"	664
9398	"color vision defect"	1996
9400	"colorado tick fever"	58
9421	"Comatose"	16446
9439	"common bile duct cyst"	28
9447	"common variable immunodeficiency"	2155
9440	"common bile duct diseases"	2629
9443	"Common Cold"	51694
9451	"Communicating Hydrocephalus"	605
9450	"Communicable Diseases"	104157
9492	"Compartment syndromes"	4618
9592	"compression of brain"	175
9663	"Anogenital warts"	5733
9714	"congenital hepatic fibrosis"	406
10964	"dandy-walker syndrome"	1112
10930	"dacryocystitis"	1117
10823	"Cytomegalovirus Infections"	20210
11263	"multi-infarct dementia"	1563
11226	"Hepatitis	Delta"	2697
11175	"Dehydration"	25464
11168	"Deglutition Disorders"	22161
11195	"dejerine-sottas disease"	4646
11166	"dermatosis of old age"	1
11156	"Deficiency Diseases"	2435
11119	"Decompression Sickness"	32018
11127	"Pressure Ulcer"	9903
11085	"Decalcification	Pathologic"	87
11052	"Prelingual Deafness"	234
11053	"deafness"	17122
10495	"Cutis Laxa"	1276
10488	"Cutaneous endometriosis"	60
10481	"Cushing Syndrome"	8556
10474	"Curling Ulcer"	15
10392	"Crush syndrome"	745
10398	"cruveilhier-baumgarten syndrome"	34
10380	"Croup"	1024
10418	"cryptosporidiosis"	4797
10414	"infection by cryptococcus neoformans"	5376
10403	"cryoglobulinemia"	3022
10324	"crigler-najjar syndrome"	434
10308	"Cretinism"	3318
10314	"cri-du-chat syndrome"	320
10356	"Cross Infection"	35761
10340	"Critical Illness"	30302
10346	"Crohn Disease"	31562
10266	"cranial nerve diseases"	3735
10269	"Cranial neuralgia"	60
10246	"Coxsackievirus Infections"	2132
10273	"Craniofacial Dysostosis"	1383
10278	"Craniosynostosis"	6631
10692	"Cystitis"	5754
10695	"Cystocele"	948
10691	"cystinuria"	889
10690	"Cystinosis"	789
10666	"Cystic acne"	122
10674	"cystic fibrosis"	29614
10678	"cysticercosis"	3455
10623	"cyst and pseudocyst of pancreas"	2
10543	"Cyclitis"	43
11985	"Diaphragmitis"	3
11999	"Diastematomyelia"	370
11974	"Diaper Rash"	501
11981	"diaphragmatic eventration"	469
11880	"Diabetic Ketoacidosis"	4357
11881	"Diabetic Nephropathy"	20628
11882	"Diabetic Neuropathies"	11206
11884	"Diabetic Retinopathy"	18001
11875	"Diabetic Angiopathies"	12923
11876	"Diabetic cataract"	338
11877	"diabetic coma with ketoacidosis"	1
11871	"diabetic peripheral vascular disease"	13
11859	"lipoatrophic diabetes mellitus"	209
11860	"diabetes mellitus	non-insulin-dependent"	101216
11848	"diabetes insipidus"	4524
11849	"Diabetes Mellitus"	235851
11854	"diabetes mellitus	insulin-dependent"	62750
12236	"DiGeorge Syndrome"	2145
12242	"digestive system disorders"	5187
12147	"Dientamoebiasis"	97
12102	"Dicrocoeliasis"	142
12118	"Dictyocaulus Infections"	375
11401	"dental pulp calcification"	383
11407	"dental pulp necrosis"	1779
11406	"dental pulp exposure"	534
11405	"dental pulp diseases"	1587
11428	"Dentigerous Cyst"	1005
11430	"Dentin Dysplasia"	176
11432	"Dentin Sensitivity"	2132
11434	"Dentin	Secondary"	1288
11268	"Senile dementia"	1314
11269	"Dementia	Vascular"	5502
11311	"Dengue Fever"	9232
11302	"demyelinating disease of central nervous system"	921
11303	"Demyelinating Diseases"	10029
11351	"dental enamel hypoplasia"	1297
11346	"Dental Deposits"	487
11334	"Dental caries"	79202
11389	"Dental Plaque"	65812
11757	"developmental coordination disorder"	556
11615	"Dermatitis	Atopic"	16812
11609	"Drug Eruptions"	8868
11608	"dermatitis herpetiformis"	1423
11606	"Exfoliative dermatitis"	1847
11603	"Dermatitis"	14356
11630	"Dermatomycoses"	5577
11620	"Stasis dermatitis"	188
11616	"Contact Dermatitis"	12587
11644	"Scleroderma"	6627
11636	"Dermatophytosis"	1374
11633	"Dermatomyositis"	5689
13182	"Drug Allergy"	12826
13076	"Dourine"	78
13080	"Down Syndrome"	19128
13100	"Dracunculiasis"	557
13264	"muscular dystrophy	duchenne"	7922
13261	"duane retraction syndrome"	2168
13299	"Duodenogastric Reflux"	1308
13298	"Duodenitis"	1678
13288	"Dumping Syndrome"	823
13289	"Duodenal Diseases"	4810
13295	"Duodenal Ulcer"	17003
13292	"duodenal obstruction"	2210
13240	"Alveolar periostitis"	486
13238	"dry eye syndromes"	5345
13226	"drug-induced peptic ulcer"	6
12814	"Colonic Diverticulitis"	1952
12813	"Diverticulitis"	3443
12818	"diverticulosis of sigmoid colon"	16
12819	"diverticular disease of colon"	924
12979	"Dog Diseases"	34602
12628	"discrete subaortic stenosis"	229
12624	"Discitis"	2305
12634	"Disease"	1283979
12619	"disc disease"	478
12602	"Dirofilariasis"	1660
12561	"Diphyllobothriasis"	353
12569	"Diplopia"	6881
12546	"diphtheria"	7539
12555	"Cutaneous diphtheria"	36
12554	"Diphtheritic conjunctivitis"	2
12557	"Laryngeal diphtheria"	10
12556	"Faucial diphtheria"	29
12558	"Nasopharyngeal diphtheria"	1
12754	"Distemper"	935
12736	"dissecting aortic aneurysm"	583
12739	"disseminated intravascular coagulation"	10491
12714	"disorder of copper metabolism"	270
12715	"iron metabolism disorders"	761
12716	"disorder of magnesium metabolism"	12
12711	"disorders of bilirubin excretion"	1
12675	"diseases in twins"	8936
12517	"Dipetalonema Infections"	327
12482	"dioctophyma renale infections"	10
14100	"endarteritis"	473
14130	"endocrine system diseases"	9417
14127	"Endocervicitis"	54
14122	"subacute bacterial endocarditis"	632
14121	"Bacterial Endocarditis"	12568
14118	"Endocarditis"	15241
14117	"Endocardial Fibroelastosis"	636
14173	"Endometrial Hyperplasia"	3140
14175	"Endometriosis"	21096
14179	"endometritis"	3463
14177	"endometriosis of fallopian tube"	9
14236	"Endophthalmitis"	5805
14234	"Endophlebitis"	29
14324	"Entamoebiasis"	1326
14335	"Enteritis"	6551
14306	"Enophthalmos"	1058
13884	"Filarial Elephantiases"	2535
13882	"elephantiasis"	700
13903	"ellis-van creveld syndrome"	358
13902	"Elliptocytosis	Hereditary"	556
13927	"embolism	amniotic fluid"	624
13949	"Embryopathies"	743
13994	"interstitial emphysema of lung"	35
14013	"Empyema	Pleural"	2902
14012	"Empyema	Gallbladder"	141
14014	"Empyema	Tuberculous"	349
14009	"Empyema"	5007
14008	"empty sella syndrome"	1117
14038	"Encephalitis"	16398
14040	"Encephalitis Lethargica"	106
14053	"Encephalitis	California"	323
14054	"encephalitis	central european"	33
14055	"Arbovirus encephalitis"	487
14057	"Japanese Encephalitis"	2270
14058	"encephalitis	myelitis	and encephalomyelitis"	1
14059	"encephalomyelitis	acute disseminated"	1293
14060	"encephalitis	st. louis"	22215
14061	"tick-borne encephalitis"	2192
14068	"Encephalomalacia"	815
14070	"Encephalomyelitis"	2641
14073	"encephalomyelitis	enzootic porcine"	15
14074	"Encephalomyelitis	Equine"	445
14077	"leukoencephalitis	acute hemorrhagic"	1173
14078	"venezuelan equine encephalomyelitis"	531
13608	"Edema	Cardiac"	486
13605	"edema disease of swine"	120
13595	"Eczema"	7742
13591	"Ectromelia	Infectious"	214
13578	"Ectoparasitic Infestations"	2315
13568	"Ecthyma"	241
13570	"Ecthyma	Contagious"	876
13575	"Ectodermal Dysplasia"	2393
13691	"Chylous effusion"	196
13680	"effects of thirst"	12
13755	"Elaeophoriasis"	1
13720	"ehlers-danlos syndrome"	5283
13369	"Dysentery"	2948
13370	"Amebic colitis"	1181
13371	"Shigella Infections"	5985
13374	"Dysgammaglobulinemia"	1153
13363	"Dysautonomia"	1039
13364	"Dysautonomia	Familial"	633
13312	"Dupuytren Contracture"	1484
13338	"Pituitary dwarfism"	1056
13423	"dystonia musculorum deformans"	699
13418	"Dystocia"	2635
13426	"dystrophy of vulva"	80
13386	"dyskinesia	drug-induced"	5500
13384	"Dyskinetic syndrome"	7707
13405	"Dyspnea	Paroxysmal"	141
13394	"Dyspareunia (female)"	2618
13395	"Dyspepsia"	8284
13393	"Dysostoses"	504
13502	"Echinococcosis"	9609
13447	"Ear Diseases"	5854
13467	"east coast fever"	256
13537	"eclampsia"	3149
13504	"Echinococcosis	Hepatic"	3696
13505	"Echinococcosis	Pulmonary"	1483
13514	"Echinostomiasis"	261
13533	"Echovirus Infections"	553
15310	"Exotropia"	1745
15300	"Exophthalmos"	5889
15263	"bronchospasm	exercise-induced"	340
15190	"euthyroid sick syndromes"	553
15230	"Exanthema"	27555
15231	"Exanthema Subitum"	536
15029	"Ethmoid Sinusitis"	586
14868	"Esophagitis"	7581
14869	"Peptic Esophagitis"	4709
14866	"Esophageal Stenosis"	5532
14867	"Esophageal Varices"	4300
14877	"Esotropia"	2719
14852	"Esophageal Diseases"	6695
14850	"Esophageal Atresia"	2494
14848	"Esophageal Achalasia"	4447
14863	"Esophageal spasm"	581
14860	"esophageal perforation"	2742
14858	"esophageal motility disorders"	2077
14903	"Esthiomene"	5
14818	"Erythroplasia"	336
14836	"escherichia coli infections"	19083
14799	"Erythroderma	Maculopapular"	2
14808	"allergy to erythromycin"	3
14805	"Primary Erythermalgia"	78
14804	"Erythromelalgia"	495
14800	"Erythroid Hyperplasia"	201
14761	"Erythroblastosis	Fetal"	2145
14752	"Erythrasma"	95
14733	"erysipelas"	1154
14744	"tuberculous erythema nodosum"	1
14747	"Erythematosquamous dermatosis"	2
14736	"Erysipelothrix infection"	547
14741	"Erythema Induratum"	163
14740	"erythema chronicum migrans"	760
14743	"Erythema Nodosum"	2225
14742	"erythema multiforme"	1822
14718	"Candidal intertrigo"	21
14661	"equine infectious anemia"	7887
14647	"giant cell epulis"	151
14599	"Epithelial hyperplasia"	1493
14583	"Episcleritis"	323
14574	"Epiphysitis"	57
14571	"Epiphyses	Slipped"	1273
14556	"epilepsy	temporal lobe"	10171
14553	"Absence Epilepsy"	3305
14550	"Epilepsies	Myoclonic"	3038
14549	"tonic-clonic epilepsy"	3008
14548	"Epilepsy	Generalized"	3161
14547	"Epilepsies	Partial"	8911
14544	"Epilepsy"	72209
14541	"epiglottitis"	1066
14534	"Epididymitis"	1866
14531	"Epidermophytosis"	12
14521	"epidermitis	exudative	of swine"	42
14527	"Epidermolysis Bullosa"	2291
14518	"toxic epidermal necrolysis"	3595
14498	"winter vomiting disease"	11
14488	"Epicondylitis"	337
14493	"Epidemic keratoconjunctivitis"	638
14481	"Ephemeral Fever"	115
14473	"Ependymitis"	71
14476	"Eperythrozoonosis"	48
14457	"Eosinophilia"	16730
14458	"Tropical eosinophilia"	349
14434	"enzyme lung disease"	163
14390	"Entropion"	662
14371	"Enterotoxemia"	279
14378	"Enterovirus Infections"	3118
14358	"Enterocolitis	Pseudomembranous"	4700
14356	"Enterocolitis"	2554
14364	"Enterolith"	212
14336	"Enteritis necroticans"	61
14342	"enteritis	transmissible	of turkeys"	83
14347	"Enterobacteriaceae Infections"	5445
16154	"Fish Diseases"	10454
16196	"Flail Chest"	456
16053	"Fibromyalgia"	8440
16052	"Fibromuscular Dysplasia"	1908
16063	"fibrous dysplasia of bone"	1789
16037	"fibrodysplasia ossificans progressiva"	611
16038	"Fibroelastosis"	120
16033	"nonproliferative fibrocystic disease"	3
16034	"breast fibrocystic disease"	3076
16085	"filariasis"	4116
16089	"mansonella ozzardi infection"	13
16064	"fibrous dysplasia	monostotic"	380
16065	"polyostotic fibrous dysplasia"	1668
15929	"Fetal Diseases"	18179
15930	"Fetal Distress"	4531
15923	"fetal alcohol syndrome"	1980
15958	"Fetofetal Transfusion"	1384
15951	"Fetal Resorption"	1141
15938	"Fetal Macrosomia"	1869
15974	"Periodic fever"	457
15765	"Feline Panleukopenia"	229
15773	"felty's syndrome"	493
15814	"femur head necrosis"	4554
15656	"Fasciolopsiasis"	35
15655	"Fascioloidiasis"	36
15652	"Fascioliasis"	2365
15674	"chronic fatigue syndrome"	4419
15625	"Fanconi Anemia"	3187
15624	"Fanconi Syndrome"	3810
15643	"Fascicular Block"	120
15645	"Fasciitis"	2427
15634	"Farmer's Lung"	580
15732	"fecal incontinence"	8035
15695	"Fatty Liver"	14846
15708	"fazio-londe syndrome"	5
15704	"favre-racouchot syndrome"	32
15702	"Favism"	213
15696	"fatty liver	alcoholic"	1270
15544	"failure to thrive"	4100
15523	"Hemophilia C"	45
15526	"Hageman Trait"	39
15530	"laki-lorand factor deficiency"	1
15519	"factor x deficiency"	3
15499	"Owren Disease"	14
15503	"Hypoproconvertinemia"	17
15556	"fallopian tube diseases"	2406
15423	"Eyelid Diseases"	4192
15403	"Eye Infections"	2237
15405	"fungal eye infections"	1800
15404	"eye infections	bacterial"	3566
15407	"eye infections	viral"	1017
15406	"eye infections	parasitic"	993
15397	"disorder of eye"	20176
15398	"eye diseases	hereditary"	626
15371	"Extrapyramidal Disorders"	869
15366	"extramedullary hematopoiesis of spleen"	70
15469	"Facial paralysis"	9568
15464	"facial nerve diseases"	1363
15467	"Facial Neuralgia"	606
15456	"Facial Dermatoses"	4699
15458	"Facial Hemiatrophy"	1739
17601	"Glaucoma"	29399
17605	"angle closure glaucoma"	2606
17606	"primary angle-closure glaucoma"	615
17609	"Glaucoma	Neovascular"	1290
17612	"glaucoma	open-angle"	10316
17614	"Glaucoma	Suspect"	787
17658	"Glomerulonephritis"	19506
17657	"Glomerulitis"	206
17662	"Glomerulonephritis	Membranoproliferative"	3097
17661	"IGA Glomerulonephritis"	5867
17536	"Giardiasis"	3578
17551	"Gilbert Disease"	788
17547	"Gigantism"	28008
17567	"Gingival Hypertrophy"	400
17563	"Gingival Diseases"	2579
17575	"necrotizing ulcerative gingivitis"	582
17574	"Gingivitis"	7573
17572	"Gingival Recession"	3027
17577	"Gingivosis"	128
17589	"Glanders"	1124
17495	"gerstmann-straussler-scheinker disease"	1524
17531	"Angiolymphoid hyperplasia"	2456
17418	"primary genital syphilis"	11
17412	"genital diseases	male"	4343
17409	"herpes zoster oticus"	356
17411	"female genital diseases"	9235
2237660	"exudative macular degeneration"	589
17455	"Geotrichosis"	99
17919	"glycogen storage disease"	3899
17758	"glucosephosphate dehydrogenase deficiency"	2639
17677	"glossitis	benign migratory"	1182
17675	"glossitis"	449
17668	"Focal glomerulosclerosis"	5497
17667	"Nodular glomerulosclerosis"	20593
17665	"Membranous glomerulonephritis"	3989
18121	"Gradenigo's syndrome"	65
18133	"graft-vs-host disease"	21580
18081	"Gonorrhea"	8805
18099	"Gout"	6571
18051	"Gonadal Dysgenesis"	2142
18050	"Gonadal Disorders"	484
18055	"gonadal dysgenesis	mixed"	325
18077	"Gonococcal peritonitis"	9
18078	"Gonococcal urethritis"	336
18079	"Gonococcal vulvovaginitis"	5
18024	"Substernal goiter"	663
18022	"Endemic goiter"	1660
18023	"Nodular Goiter"	3212
18021	"Goiter"	8533
18018	"Goat Diseases"	3761
18036	"Hypertension	Goldblatt"	216
18013	"Gnathostomiasis"	279
17980	"Glycosuria	Renal"	191
17920	"Gierke's Disease"	1972
17921	"Generalized Glycogenosis"	6912
17922	"Cori's Disease"	105
17923	"Amylopectinosis"	81
17924	"Glycogenosis 5"	460
17925	"Hers Disease"	866
17926	"muscle phosphofructokinase deficiency"	120
17927	"GSD VIII"	2
18418	"Gynecomastia"	2772
18425	"Gyrate Atrophy"	265
18414	"Gynatresia"	90
18378	"guillain-barre syndrome"	5853
18213	"Graves Disease"	12625
18203	"granulomatous disease	chronic"	3079
18202	"Granulomatous Angiitis"	186
18204	"Granulomatous prostatitis"	141
18196	"Granuloma	Laryngeal"	193
18190	"granuloma inguinale"	284
18179	"granular corneal dystrophy"	151
16522	"foramen ovale	patent"	4022
16513	"Foot Rot"	358
16514	"foot-and-mouth disease"	2728
16632	"fox fordyce disease"	51
16627	"influenza in birds"	7768
16629	"Fowlpox"	348
16397	"Focal Infection"	1525
16399	"epilepsy	partial	motor"	411
16395	"focal dermal hypoplasia"	815
16412	"folic acid deficiency"	3385
16428	"Eruption cyst"	44
16429	"follicular cyst of ovary"	17
16436	"Folliculitis"	1779
16470	"Food Allergy"	11555
16510	"Foot Diseases"	7152
16509	"Foot Dermatoses"	3292
16788	"Fucosidosis"	197
16782	"fuchs' heterochromic cyclitis"	204
16781	"fuchs endothelial dystrophy"	866
2236787	"bilateral m?ni?re's disease"	75
16812	"functional gastrointestinal complaints"	12
16807	"functional disorder of intestine"	513
16842	"congenital funnel chest"	1569
16879	"Fusobacterium Infections"	950
16867	"furunculosis"	697
16667	"fragile x syndrome"	297
16697	"Freemartinism"	104
16696	"Freemartin"	84
16724	"Adiposogenital syndrome"	8
16735	"frontal sinusitis"	671
16719	"Friedreich Ataxia"	2089
16752	"inborn errors fructose metabolism"	50
16756	"fructose-1	6-diphosphatase deficiency"	75
16751	"Fructose Intolerance"	318
17083	"Gangliosidoses"	491
17086	"Gangrene"	6880
17145	"Gastric Varix"	861
17097	"Gardner Syndrome"	901
17105	"Gas Gangrene"	1232
16952	"Galactosemias"	1410
16977	"gall bladder diseases"	4387
17332	"generalized nonconvulsive epilepsy"	24
17327	"Generalized atherosclerosis"	253
17407	"Geniculate Ganglionitis"	2
17205	"Gaucher Disease"	3276
17168	"gastroesophageal reflux disease"	23226
17178	"Gastrointestinal Diseases"	25402
17154	"Gastritis	Atrophic"	4009
17155	"Gastritis	Hypertrophic"	624
17152	"Gastritis"	14768
17162	"gastroenteritis	transmissible	of swine"	471
17160	"Gastroenteritis"	12749
19537	"high pressure neurological syndrome"	213
19569	"Hirschsprung Disease"	4503
19575	"Leech infestation"	2936
19562	"von hippel-lindau syndrome"	2507
19553	"Hip Contracture"	178
19556	"hip dysplasia	canine"	446
19655	"Histoplasmosis"	3465
19693	"HIV Infections"	202144
19640	"Histomoniasis"	91
19621	"histiocytosis	langerhans-cell"	4416
19625	"Sinus histiocytosis"	1187
19624	"histiocytosis	non-langerhans-cell"	1601
19911	"Hookworm Infections"	1330
19919	"Hordeolum externum"	6
19917	"Hordeolum"	83
19937	"Bernard Syndrome"	1959
19940	"Horse Diseases"	16608
19841	"classical swine fever"	1065
19880	"Homocystinuria"	1301
20091	"Deltaretrovirus Infections"	1037
20074	"CIPA"	190
20075	"congenital insensitivity to pain"	132
20072	"hereditary sensory and autonomic neuropathy type 2"	14
20071	"HSN Type I"	80
20192	"hyaline membrane disease"	1392
20179	"Huntington Disease"	11051
20302	"Hydrophthalmos"	1183
20295	"Hydronephrosis"	8830
20312	"Hydrothorax"	1334
20305	"Hydrops Fetalis"	2931
20258	"hydrocephalus	normal pressure"	1594
20255	"Hydrocephalus"	17611
20241	"Hydroa Vacciniforme"	164
20455	"hypergammaglobulinemia"	3820
20457	"hyperglycemic hyperosmolar nonketotic coma"	603
20456	"Hyperglycemia"	36607
20459	"Hyperinsulinism"	16240
20476	"Hyperlipoproteinemias"	8943
20479	"type iii hyperlipoproteinemia"	179
20473	"Hyperlipidemia"	26335
20474	"hyperlipidemia	familial combined"	1088
20428	"Hyperaldosteronism"	4272
20438	"Hypercalciuria"	2713
20437	"Hypercalcemia"	12673
20435	"Hyperbilirubinemia	Hereditary"	350
20433	"hyperbilirubinemia"	5446
20445	"Hypercholesterolemia	Familial"	4077
20443	"hypercholesterolemia"	26297
20441	"Hypercementosis"	91
2240380	"tuberculosis of small intestine"	5
2240379	"tuberculosis of trachea"	5
2240373	"infection due to encephalomyocarditis virus"	1
20413	"Hymenolepiasis"	557
18482	"Haemophilus Infections"	5723
18469	"Habronemiasis"	6
18476	"Haemobartonellosis"	30
18477	"Haemonchiasis"	997
18523	"hallervorden-spatz syndrome"	453
18522	"Hallermann's Syndrome"	1284
18500	"Hair Diseases"	2409
18543	"Halogenoderma"	3
18572	"hand	foot and mouth disease"	992
18567	"Hand Dermatoses"	5349
18621	"Hay fever"	9984
18614	"Hashish Abuse"	3
18609	"Hartnup Disease"	158
18775	"hearing loss	bilateral"	1987
18777	"conductive hearing loss"	3649
18776	"hearing loss	central"	448
18780	"hearing loss	high-frequency"	1205
18784	"sensorineural hearing loss (disorder)"	15456
18789	"Heart Aneurysm"	4198
18794	"Heart Block"	9617
18799	"Heart Diseases"	68899
18801	"Heart failure"	98980
18802	"congestive heart failure"	110787
18813	"Myocardial rupture"	2124
18814	"heart rupture	post-infarction"	1072
18824	"heart valve disease"	14743
18816	"heart septal defects"	2547
18835	"Heartwater Disease"	486
18854	"gamma-chain disease"	59
18891	"Helminthiasis	Animal"	1971
18889	"Helminthiasis"	23876
18939	"Hematological Disease"	12204
18929	"Siderosilicosis"	5
18931	"Hematocele"	169
18934	"Hematocolpos"	321
18995	"Hemochromatosis"	5846
18994	"biliary tract hemorrhage"	1188
18984	"Migraine	Hemicrania"	2
18989	"hemiparesis"	5052
2239188	"burning feet syndrome"	31
18975	"Hemeralopia"	48
18948	"Hemometra"	318
18949	"hematomyelia"	207
19061	"hemolytic-uremic syndrome"	5465
19069	"Hemophilia A"	13756
19068	"reactive hemophagocytic syndrome"	172
19064	"Hemopericardium"	553
19045	"Hemoglobinopathies"	4151
2239149	"polyarthritis hand"	11
2239148	"carbuncles on arm"	1
2239136	"Laryngocele"	255
19050	"Hemoglobinuria	Paroxysmal"	1804
19048	"hemoglobinuria"	957
19025	"hereditary persistence of fetal hemoglobin"	343
19034	"SC Disease"	661
19021	"hemoglobin-c diseases"	6
19125	"Hematotympanum"	64
19114	"Hemosiderosis"	1600
19112	"Hemorrhoids"	5231
19104	"hemorrhagic fevers	viral"	1872
19096	"hemorrhagic fever	american"	305
19097	"argentinian hemorrhagic fever"	192
19099	"hemorrhagic fever	crimean"	695
19100	"dengue hemorrhagic fever"	1865
19101	"hemorrhagic fever with renal syndrome"	2209
19103	"hemorrhagic fever	omsk"	32
19088	"hemorrhagic disease of newborn"	155
19087	"Hemorrhagic Disorders"	3006
19077	"Hemopneumothorax"	479
19196	"hepatitis c"	58466
19194	"hepatitis	viral	animal"	1241
19195	"hepatitis	viral	human"	8213
19191	"hepatitis	infectious canine"	4973
19188	"Hepatitis	Animal"	836
19189	"Hepatitis	Chronic"	32844
19187	"Hepatitis	Alcoholic"	2114
19163	"Hepatitis B"	64112
19156	"hepatic veno-occlusive disease"	1393
19158	"Hepatitis"	31592
19159	"Hepatitis A"	9802
19154	"hepatic vein thrombosis"	192
19151	"hepatic encephalopathy"	7956
19147	"hepatic coma"	584
1145670	"Respiratory Failure"	14410
19243	"Angioedemas	Hereditary"	1409
19247	"Hereditary Diseases"	27321
19250	"Afibrinogenemia congenital"	170
19202	"Hepatolenticular Degeneration"	4274
19212	"hepatorenal syndrome"	1596
19300	"Interparietal hernia"	6
19302	"Intersigmoid hernia"	6
19297	"Inguinofemoral hernia"	20
19308	"Mesenteric hernia"	14
19305	"Perineal hernia"	167
19316	"Retrocecal hernia"	2
19326	"Ventral Hernia"	4103
1145628	"autonomic nervous system disorders"	6508
19270	"Hernia"	20450
19269	"Hermaphroditism"	1906
19280	"Cloquet's hernia"	0
19295	"direct inguinal hernia"	241
19294	"Hernia	Inguinal"	8930
19293	"Infantile hernia"	2
19291	"Hernia	Hiatal"	3953
19290	"Foraminal hernia"	4
19372	"Herpesviridae Infections"	10347
19360	"herpes zoster disease"	11653
19364	"herpes zoster ophthalmicus"	890
19385	"Herpetic meningoencephalitis"	55
19386	"Herpetic vulvovaginitis"	2
19338	"Herpangina"	147
19342	"genital herpes"	4457
19340	"Herpes"	3824
19359	"visceral herpes simplex"	5
19357	"Keratitis	Herpetic"	1985
19347	"herpes progenitalis"	24
19345	"Herpes Labialis"	1022
19348	"herpes simplex infections"	13562
2239253	"aneurysm of sinus of valsalva"	324
21981	"Iododerma"	32
21933	"intussusception"	5650
21897	"Intrathoracic Goiters"	177
21874	"Intracranial abscess"	241
21862	"Intraosseous Ganglion"	160
21843	"Intestinal Obstruction"	18999
21847	"intestinal pseudo-obstruction"	1778
21845	"intestinal perforation"	8426
21832	"intestinal diseases	parasitic"	7760
21825	"Intervillous thrombosis"	34
21831	"Intestinal Diseases"	14584
21828	"Intestinal Atresia"	1409
21818	"intervertebral disk displacement"	10718
21807	"Intertrigo"	262
21775	"Intermittent Claudication"	5989
21645	"Insulin Coma"	179
21603	"sleep initiation and maintenance disorders"	7037
21565	"insect bite granuloma"	2
22521	"Kartagener Syndrome"	7230
22504	"kaposi varicelliform eruption"	267
22408	"Arthropathy"	22983
22415	"Joint Tuberculosis"	351
22366	"Jaw	Edentulous"	3730
22367	"jaw	edentulous	partially"	3512
22362	"Jaw Diseases"	2532
2242455	"capnocytophaga canimorsus infection"	23
22361	"Jaw Cysts"	1074
22354	"Jaundice	Obstructive"	6178
22353	"neonatal jaundice"	3260
22350	"jaundice	chronic idiopathic"	282
22340	"jansky-bielschowsky disease"	256
22336	"creutzfeldt-jakob disease"	5322
22398	"Job's Syndrome"	641
22387	"jervell-lange nielsen syndrome"	143
22373	"Jejunal Diseases"	2972
2242472	"infection of bone"	1257
22283	"incontinentia pigmenti achromians"	276
22333	"Jacksonian Seizure"	40
22081	"Iritis"	922
22104	"irritable bowel syndrome"	8271
22118	"Transient ischemia"	1780
22116	"Ischemia"	110255
22073	"iridocyclitis"	834
22078	"Iris Diseases"	1649
20877	"Ileitis"	1612
20875	"Ileal Diseases"	4757
20951	"immune complex diseases"	2218
20758	"Congenital ichthyosis"	2982
20757	"Ichthyoses"	2597
20807	"idiopathic pulmonary hemosiderosis"	357
20655	"Hypothalamic Diseases"	1524
20640	"Hypoprothrombinemias"	573
20641	"Hypopyon"	561
20620	"hypohidrosis"	808
20623	"Hypolipoproteinemias"	601
20617	"Hypoglycemic coma"	339
20619	"Hypogonadism"	7203
20615	"Hypoglycemia"	26572
20610	"Hypogalactia"	125
20635	"hypopituitarism"	4929
20631	"Familial hypophosphatemia"	974
20630	"Hypophosphatasia"	581
20624	"Hypomenorrhea"	140
20626	"Hypoparathyroidism"	3583
20732	"Iatrogenic Disease"	8832
20725	"i-cell disease"	8571
20681	"sleep-related respiratory failure"	207
20676	"Hypothyroidism"	23619
20678	"Hypotrichosis"	629
20514	"Hyperprolactinemia"	5359
20524	"disorders of excessive somnolence"	2345
20532	"hypersplenism"	1478
20542	"Pulmonary Hypertension"	26058
20540	"malignant hypertension"	1785
20541	"Hypertension	Portal"	13489
20538	"Hypertensive disease"	234227
20481	"hyperlipoproteinemia type v"	11
20480	"Hyperprebetalipoproteinemia"	146
20492	"hyperostosis"	1668
20494	"hyperostosis frontalis interna"	131
20488	"Hypernatremia"	4118
20490	"hyperopia"	3243
20500	"Hyperoxaluria"	1318
20501	"Hyperoxaluria	Primary"	849
20502	"Hyperparathyroidism"	11299
20503	"Hyperparathyroidism	Secondary"	6036
20497	"cortical congenital hyperostosis"	243
20498	"hyperostosis	diffuse idiopathic skeletal"	790
20499	"Hyperostosis	Sternocostoclavicular"	145
20506	"Hyperpituitarism"	75
20579	"Hypervitaminosis A"	495
20595	"hypoaldosteronism"	454
20599	"Hypocalciuria"	323
20597	"Hypobetalipoproteinemias"	345
20607	"Hypodermyiasis"	170
20545	"Hypertension	Renovascular"	6498
20544	"Renal hypertension"	6280
20546	"Hypertensive crisis"	1526
20551	"Hyperthyroxinemia"	317
20550	"Hyperthyroidism"	15625
20555	"hypertrichosis"	1414
20561	"hypertrophic elongation of cervix uteri"	1
20575	"hypertropia"	269
21400	"Influenza"	57121
21390	"inflammatory bowel diseases"	27169
21296	"infant	small for gestational age"	4915
21311	"Infection"	593638
21280	"infant nutrition disorders"	992
21290	"Neonatal disorder"	11573
21295	"infant	premature	diseases"	12329
21334	"infectious bovine rhinotracheitis"	1016
21342	"Infectious enteritis"	119
21313	"infection of kidney"	958
21364	"Male infertility"	15886
21345	"Infectious Mononucleosis"	21459
21359	"Infertility"	78567
21355	"Otitis Externa"	1698
21167	"Incontinence"	13444
21192	"Indeterminate leprosy"	112
21193	"indeterminate sex and pseudohermaphroditism"	1
21051	"immunologic deficiency syndromes"	28936
21053	"immune system diseases"	9981
21100	"Bullous impetigo"	135
21099	"Impetigo"	978
23931	"Lobstein's Disease"	63
23882	"Little's Disease"	822
23886	"liver abscess	amebic"	1686
23885	"liver abscess"	4679
23896	"alcoholic liver diseases"	5850
1142078	"Vesicular eczema"	7
23897	"liver diseases	parasitic"	1283
23890	"Liver Cirrhosis"	59138
23891	"liver cirrhosis	alcoholic"	6534
23895	"Liver diseases"	64753
23892	"Biliary cirrhosis"	5982
1142110	"abdominal compartment syndrome"	1013
23860	"Listeriosis"	5396
23817	"Hyperchylomicronemia"	400
1142115	"Infectious Enterocolitis"	45
1142132	"Carnitine deficiency"	628
1142158	"hepatic vein occlusion"	80
1142152	"heart valve calcification"	59
1142166	"Brugada Syndrome"	1967
1142163	"Intestinal Mass"	143
24054	"lown-ganong-levine syndrome"	59
1142168	"Neonatal aspiration"	6
1142183	"Orbivirus Infection"	17
24025	"Louping Ill"	70
23968	"Loiasis"	464
23976	"long qt syndrome"	6
23944	"locked-in syndrome"	584
23650	"linear lichen planus"	36
23649	"hypertrophic lichen planus"	65
23648	"bullous lichen planus"	34
23652	"lichen sclerosus et atrophicus"	2073
23643	"Lichen"	2763
23645	"Lichen planopilaris"	190
23646	"Lichen Planus"	4228
23647	"atrophic lichen planus"	21
23600	"leydig cell hyperplasia"	228
23795	"lipoid proteinosis of urbach and wiethe"	359
23794	"Lipoidosis"	1150
23801	"Lipomatosis"	1722
23806	"Lipomucopolysaccharidosis"	1
1141890	"congenital long qt syndrome"	1
23786	"Mucopolysaccharidosis I"	909
23787	"lipodystrophy"	3581
23788	"Whipple Disease"	1218
1141942	"Lupus pericarditis"	13
1141943	"Branchiogenic syndrome"	3
23760	"Lip Diseases"	1333
1141936	"purple glove syndrome"	25
23772	"inborn errors lipid metabolism"	1347
24408	"machado-joseph disease"	1117
1142578	"Bilateral pneumonia"	204
24440	"macular edema	cystoid"	6563
24441	"Macular Holes"	2449
24437	"Macular degeneration"	10312
24439	"macular corneal dystrophy"	129
24523	"malabsorption syndrome"	8291
24535	"Malaria	Falciparum"	14497
24534	"Malaria	Cerebral"	2461
24533	"Malaria	Avian"	391
24530	"Malaria"	46322
24537	"Malaria	Vivax"	3234
24536	"Quartan malaria"	73
24449	"Mycetoma"	1419
24454	"Maffucci Syndrome"	219
24473	"Magnesium Deficiency"	2884
24507	"Majewski Syndrome"	22
24145	"Chilblain lupus"	163
24141	"lupus erythematosus	systemic"	47073
24140	"lupus erythematosus	subacute cutaneous"	474
24143	"Lupus Nephritis"	6177
24137	"lupus erythematosus	cutaneous"	1619
24138	"lupus erythematosus	discoid"	1696
1142306	"atrial fibrillation with rapid ventricular response"	52
1142307	"Paratubal Cyst"	65
24131	"Lupus Vulgaris"	781
1142300	"Clostridium Colitis"	7
24164	"Lutembacher Syndrome"	77
24081	"Ludwig's Angina"	245
1142385	"functional cyst of ovary"	141
24115	"Lung diseases"	56459
24118	"lung diseases	parasitic"	1284
24116	"lung diseases	fungal"	5394
24117	"chronic obstructive airway disease"	38475
24106	"lumpy skin disease"	80
24110	"Lung Abscess"	2405
24286	"lymphogranuloma venereum"	818
24282	"lymphocytosis"	3565
1142433	"posteroinferior myocardial infarction"	10
24266	"lymphocytic choriomeningitis"	1600
1142423	"bacteremia due to staphylococcus aureus"	624
24312	"lymphopenia"	7761
24291	"Lymphohistiocytosis	Hemophagocytic"	2668
24215	"Lymphangiectasis	Intestinal"	480
24214	"Lymphangiectasis"	700
24198	"Lyme Disease"	10492
24205	"Lymphadenitis"	4255
24248	"Lymphocele"	1460
24225	"Lymphangitis"	752
24228	"Lymphatic Diseases"	17648
24236	"Lymphedema"	6460
22821	"kyphosis deformity of spine"	6116
22797	"adult neuronal ceroid lipofuscinosis"	79
22806	"Kwashiorkor"	1728
22802	"Kuru"	493
22810	"kyasanur forest disease"	39
22882	"Laboratory Infection"	714
22890	"Labyrinthine disorder"	2710
22893	"Labyrinthitis"	652
22904	"lacrimal apparatus diseases"	2254
22906	"lacrimal duct obstruction"	1869
22865	"obstetric labor complications"	8285
22958	"Lacunar Dementias"	13
22951	"Lactose Intolerance"	1990
22972	"lambert-eaton myasthenic syndrome"	1153
22927	"Lactation Disorders"	929
23009	"speech and language disorder"	269
2242816	"chronic secretory otitis media"	421
23003	"langer-giedion syndrome"	532
22578	"keratoconus"	3619
22576	"Keratoconjunctivitis	Infectious"	243
22577	"Keratoconjunctivitis	Vernal"	486
22584	"keratoderma	palmoplantar	diffuse"	183
2242793	"disfigurement of head"	1
2242795	"deficiency of limb"	10
2242796	"sickle cell-thalassemia disease"	26
22575	"Keratoconjunctivitis Sicca"	1203
2242784	"Toxic methemoglobinemia"	48
2242785	"Gaisbock's syndrome"	6
22573	"keratoconjunctivitis"	1856
22570	"Keratitis	Dendritic"	1233
22568	"Keratitis"	7154
2242769	"Besnier's prurigo"	1
2242765	"Acquired spondylolisthesis"	4
22541	"kearns-sayre syndrome"	1191
22638	"Ketosis"	3425
22610	"kernicterus"	870
22593	"keratosis"	4183
2242703	"Cardiorenal syndrome"	335
22595	"keratosis follicularis"	1388
22594	"Keratosis Blennorrhagica"	13
22596	"Palmoplantar Keratosis"	1686
22716	"menkes kinky hair syndrome"	1043
2242664	"lipomatous hypertrophy of the interatrial septum"	104
22681	"medullary sponge kidney"	239
22680	"polycystic kidney diseases"	6418
22682	"Kienbock Disease"	597
22679	"Cystic kidney"	2387
22672	"kidney tubular necrosis	acute"	3262
22667	"kidney papillary necrosis"	599
22660	"kidney failure	acute"	30233
22661	"kidney failure	chronic"	91335
22658	"Kidney Diseases"	78331
22783	"vulvar lichen sclerosus"	377
22782	"Kraurosis Penis"	137
22765	"Kohler disease"	36
22729	"Klebsiella Infections"	4612
22735	"Klinefelter Syndrome"	3589
23310	"lens dislocation and subluxation"	1
23308	"Lens Diseases"	660
23316	"Lens Subluxation"	1029
23321	"Lentigo"	1118
23343	"leprosy"	11349
23346	"Borderline leprosy"	641
23348	"Leprosy	Lepromatous"	2394
23351	"Tuberculoid leprosy"	1037
23355	"Leptomeningitis"	187
23364	"Leptospirosis"	4376
23374	"lesch-nyhan syndrome"	1020
23371	"Lermoyez's syndrome"	13
23370	"leriche syndrome"	391
23381	"letterer-siwe disease"	151
23501	"Leukemoid Reaction"	450
23510	"Leukocyte Disorders"	160
23533	"Leukorrhea"	437
23529	"Leukomalacia	Periventricular"	2111
23530	"Leukopenia"	14258
23524	"leukoencephalopathy	progressive multifocal"	2717
23526	"leukokeratosis nicotina palati"	10
23520	"Leukodystrophy"	901
23521	"globoid cell leukodystrophy"	1917
23522	"Leukodystrophy	Metachromatic"	2170
23523	"Oral leukoedema"	48
23059	"Laryngeal Perichondritis"	4
23066	"Laryngismus"	1248
23067	"Laryngitis"	1951
23070	"Pharyngolaryngitis"	39
23049	"larva migrans	visceral"	548
23048	"Larva Migrans"	633
23051	"Laryngeal Diseases"	21174
23092	"Lassa Fever"	441
23075	"Laryngostenosis"	1949
23077	"Laryngotracheobronchitis"	118
23076	"Laryngotracheitis"	286
23138	"laurence-moon syndrome"	185
23195	"lecithin acyltransferase deficiency"	378
23219	"Leg Dermatoses"	1436
23223	"Leg Ulcer"	6434
23211	"left bundle-branch block"	2786
23212	"left-sided heart failure"	2231
23213	"ventricular outflow obstruction	left"	344
2243090	"Erosive gastropathy"	20
2243088	"Erosive Gastritis"	357
23240	"Legionellosis"	1689
23241	"Legionnaires' Disease"	4126
2243087	"acute hemorrhagic gastritis"	18
23234	"legg-perthes disease"	2541
23290	"Leishmaniasis	Visceral"	7574
23288	"infection by leishmania braziliensis"	33
23285	"infection by leishmania tropica major"	1
23284	"infection by leishmania mexicana"	32
23283	"Leishmaniasis	Cutaneous"	5925
23281	"Leishmaniasis"	8287
23264	"Leigh Disease"	1064
26272	"mixed connective tissue disease"	2006
1136321	"hiv-associated lipodystrophy"	1
1136339	"Bifidobacteriales Infections"	45
26266	"mitral valve insufficiency"	16073
26267	"mitral valve prolapse syndrome"	5707
1136382	"Sclerocystic Ovaries"	12
26265	"diseases of mitral valve"	1739
26269	"mitral valve stenosis"	7562
26363	"Mohr Syndrome"	36
26147	"Hereditary lymphedema"	349
26114	"Miliaria pustulosa"	3
26113	"miliaria"	132
26143	"Milker's Nodes"	45
1136249	"x-linked mental retardations"	2
26141	"milk-alkali syndrome"	111
1136135	"Water Stress"	1988
1136154	"posterior tibial tendon dysfunction"	253
26229	"Mite Infestations"	2112
1136148	"heel spur syndrome"	123
26618	"Fluorosis	Dental"	2269
26603	"Motion Sickness"	1907
26431	"Monkey Diseases"	2500
26414	"Monieziasis"	66
26393	"Molluscum Contagiosum"	1132
1135841	"zoster sine herpete"	109
1135869	"hemorrhagic septicemia	viral"	197
1135821	"poult enteritis mortality syndrome"	65
25637	"methemoglobinemia"	2029
26069	"middle lobe syndrome"	124
1136033	"Cutaneous Mastocytosis"	376
26103	"Mikulicz Disease"	191
1135993	"wasting disease	chronic"	475
25945	"Microangiopathy	Diabetic"	961
25322	"Menopause	Premature"	953
25319	"Menopausal syndrome"	198
1135248	"37 or more completed weeks of gestation"	4
1135253	"bacteremia of newborn"	13
25295	"Meningitis	Pneumococcal"	2487
25294	"Meningococcal meningitis"	3426
25293	"Meningitis	Listeria"	499
25292	"Meningitis	Haemophilus"	1595
25290	"aseptic meningitis"	2655
25289	"Meningitis"	23266
25281	"Meniere Disease"	4429
25310	"Meningoencephalomyelitis"	180
25311	"Meningomyelitis"	57
25309	"meningoencephalitis"	5059
25306	"Meningococcemia"	684
25303	"Meningococcal Infections"	5141
25299	"Meningocele"	1804
25297	"Viral meningitis"	1765
1135343	"acute motor neuropathy"	21
25229	"Melioidosis"	1686
25218	"Chloasma"	631
25221	"Meleda Disease"	1214
1135352	"Stasis edema"	14
25235	"melkersson-rosenthal syndrome"	6972
1135345	"acute quadriplegic myopathy"	45
1135344	"acute necrotizing myopathy"	17
25239	"Melorheostosis"	248
25237	"melnick-needles syndrome"	1419
25209	"melanosis"	2328
25211	"Conjunctival melanosis"	30
25210	"Ocular melanosis"	89
25164	"Megaesophagus"	450
25162	"Megacolon	Toxic"	618
25160	"megacolon"	1065
25183	"Meige Syndrome"	336
1135191	"heart failure	systolic"	1492
1135188	"critical illness myopathy"	119
1135189	"Aqueous misdirection"	41
1135196	"heart failure	diastolic"	1077
1135194	"chronic systolic heart failure"	212
1135206	"alterations of sensations"	34
1135201	"combined systolic and diastolic heart failure"	1
1135211	"atheroembolism of extremities"	1
25530	"Metagonimiasis"	25
25534	"inborn errors metal metabolism"	187
25521	"inborn errors of metabolism"	6839
25517	"Metabolic Diseases"	21504
25472	"mesenteric vascular occlusion"	2446
25470	"Mesenteric Panniculitis"	210
25469	"Mesenteric Lymphadenitis"	320
1135361	"persistent pulmonary hypertension"	725
1135362	"primary pulmonary hypertension of newborn"	11
25349	"Retrograde menstruation"	178
24776	"maple syrup urine disease"	819
24799	"Marginal ulcer"	246
24796	"Marfan Syndrome"	5530
24790	"paroxysmal nocturnal hemoglobinuria"	1783
24788	"marburg virus disease"	291
24814	"marinesco-sjogren syndrome"	1192
24710	"Sarcoptic mange"	207
24709	"Mange"	316
24748	"alpha-Mannosidosis"	283
24759	"Mansonelliasis"	184
24689	"Mandibular Diseases"	5157
24591	"malignant hyperpyrexia"	3701
24588	"malignant essential hypertension"	19
24586	"malignant carcinoid syndrome"	2491
24587	"Malignant Catarrh"	283
24638	"angle class ii malocclusion"	1
24633	"mallory-weiss syndrome"	449
25037	"Meckel Diverticulum"	2189
25064	"Mediastinitis"	3044
25061	"Mediastinal Diseases"	2718
25060	"Mediastinal Cyst"	1432
25007	"measles"	11746
24899	"mastocytosis"	2179
24900	"Bullous Mastocytoses"	26
24901	"diffuse cutaneous mastocytoses"	68
24904	"mastoiditis"	1289
24950	"Maxillary Diseases"	2299
24959	"maxillary sinusitis"	1879
24895	"Mastitis	Bovine"	4772
24894	"Mastitis"	6783
28283	"non-autoimmune hemolytic anemia"	4
28271	"Noma"	312
28258	"Nodular vasculitis"	67
28250	"nocturnal leg cramps"	73
28242	"Nocardia Infections"	2062
28326	"Noonan Syndrome"	3595
28309	"Nonodontogenic Cysts"	257
28425	"Crusted scabies"	296
28432	"Nose Diseases"	3623
1138434	"x-chromosome linked genetic diseases"	2
27670	"paraneoplastic endocrine syndromes"	876
27709	"Nephrocalcinosis"	1667
27707	"Nephritis	Interstitial"	4399
27706	"Hereditary nephritis"	1233
27697	"Nephritis"	7229
27743	"nerve compression syndrome"	7614
27720	"nephrosis"	1745
27721	"Lipoid nephrosis"	2346
27726	"Nephrotic Syndrome"	12485
27719	"nephrosclerosis"	1161
27773	"Nesidioblastosis"	696
27765	"nervous system disorder"	49198
27813	"neuritis"	2569
27822	"Neurodermatitis"	527
27868	"Neuromuscular Diseases"	10691
27849	"neuroleptic malignant syndrome"	2065
27888	"hereditary motor and sensory neuropathies"	1424
27889	"hereditary sensory and autonomic neuropathies"	703
27873	"Neuromyelitis Optica"	1645
27877	"neuronal ceroid-lipofuscinoses"	1661
27881	"Neuronitis"	27
27927	"neurosyphilis"	1464
27947	"neutropenia"	27844
27983	"Newcastle Disease"	1573
28064	"niemann-pick diseases"	1662
28077	"night blindness"	1295
2230970	"long-segment barrett esophagus"	85
27152	"Myxomatosis	Infectious"	112
27145	"myxedema"	1180
27344	"Nails	Malformed"	1087
27345	"nairobi sheep disease"	28
27341	"nail-patella syndrome"	1608
27339	"Nail Diseases"	3696
27333	"Nagana"	127
27269	"Nabothian cyst"	44
1137478	"Degenerative Retinoschises"	20
27438	"Nasopharyngeal Diseases"	719
27436	"Nasociliary neuralgia"	5
27441	"nasopharyngitis"	559
27404	"Narcolepsy"	3031
27585	"Nematomorpha Infection"	1
27612	"congenital	hereditary	and neonatal diseases and abnormalities"	510
27613	"Neonatal hepatitis"	593
27609	"neonatal abstinence syndrome"	1858
27583	"Nematode infections"	5195
27528	"Necatoriasis"	282
2231106	"sleep related movement disorders"	69
27547	"Necrotizing Scleritis"	174
27537	"Necrobacillosis"	98
27538	"Necrobiosis Lipoidica"	466
26707	"Mucopolysaccharidosis IV"	3655
26706	"Mucopolysaccharidosis III"	489
26705	"Mucopolysaccharidosis II"	691
26709	"Mucopolysaccharidosis VI"	463
26708	"Scheie Syndrome"	107
26718	"Mucormycosis"	2717
26691	"mucocutaneous lymph node syndrome"	4822
26697	"Mucolipidoses"	818
26703	"Mucopolysaccharidoses"	2650
26654	"Moyamoya Disease"	2529
26650	"Movement Disorders"	14026
26636	"Mouth Diseases"	12142
26684	"mucocele of appendix"	412
26686	"mucocele of salivary gland"	110
26846	"muscular atrophy"	10850
26847	"spinal muscular atrophy"	9175
26857	"Musculoskeletal Diseases"	10312
26848	"Myopathy"	20682
26851	"muscular dystrophy	animal"	2342
26850	"muscular dystrophy"	11093
26780	"Mumps"	5296
26769	"Multiple Sclerosis"	44371
26760	"multiple epiphyseal dysplasia"	281
26755	"multiple carboxylase deficiency"	155
26945	"Mycoplasmatales Infections"	284
26946	"Mycoses"	25069
26975	"myelitis"	2168
26976	"Myelitis	Transverse"	1398
26884	"Mutism"	979
26896	"Myasthenia Gravis"	9881
26918	"Mycobacterium Infections"	10807
26919	"mycobacterium infections	atypical"	375
26916	"mycobacterium avium-intracellulare infection"	4279
26936	"Mycoplasma Infections"	4715
27073	"myofascial pain syndromes"	1277
27092	"Myopia"	13534
27128	"Myotonic cataract"	4
27134	"myringitis"	76
27122	"myositis ossificans"	1220
27123	"Myospherulosis"	68
27121	"myositis"	7703
27126	"myotonic dystrophy"	3931
27127	"myotonia congenita (disorder)"	703
27013	"myeloid metaplasia"	285
27032	"Genitourinary myiasis"	3
27033	"Intestinal myiasis"	44
27034	"Ocular myiasis"	192
27035	"Rectal myiasis"	2
27030	"Myiasis"	1898
27031	"Cutaneous myiasis"	202
27051	"Myocardial Infarction"	137730
27060	"Interstitial myocarditis"	37
27059	"myocarditis"	10730
30612	"Parturient Paresis"	295
30623	"passive addiction	neonatal"	1
30593	"Pars Planitis"	245
30636	"Pasteurella Infections"	2458
30489	"Paraproteinemias"	3862
30491	"Parapsoriasis"	297
30481	"tropical spastic paraparesis"	2470
30483	"Paraphimosis"	128
30486	"paraplegia"	10119
30467	"Respirovirus Infections"	1848
30469	"paranasal sinus diseases"	3679
30524	"Paratuberculosis"	2422
30517	"Parathyroid Diseases"	1137
30508	"Parasomnias"	912
30499	"Parasitic Diseases"	8680
30500	"parasitic diseases	animal"	1874
30528	"paratyphoid fever"	636
30590	"paroxysmal supraventricular tachycardia"	1129
30591	"paroxysmal ventricular tachycardia"	113
30587	"paroxysmal atrial tachycardia"	177
30584	"Parovarian Cyst"	120
30583	"Parotitis"	1336
30578	"Paronychia"	666
30579	"Parotid Diseases"	1498
30569	"secondary parkinson disease"	3525
30568	"parkinson disease	postencephalitic"	193
30567	"Parkinson Disease"	58426
30343	"Panuveitis"	898
30353	"papilledema"	3776
30360	"papillon-lefevre disease"	4467
30372	"Phlebotomus Fever"	204
30389	"Parainfluenza"	1222
30409	"Paracoccidioidomycosis"	1536
30424	"Paragonimiasis"	822
30436	"Parakeratosis"	907
30437	"Parakeratosis Variegata"	10
30446	"paralytic ileus"	806
30442	"bulbar palsy	progressive"	664
30443	"familial periodic paralysis"	757
30455	"parametritis"	145
30463	"Paramyoclonus multiplex"	3
30246	"pustulosis of palms and soles"	515
30270	"Pancarditis"	97
30286	"Pancreatic Diseases"	8883
30283	"pancreatic cyst"	2646
30299	"pancreatic pseudocyst"	3355
30293	"Pancreatic Insufficiency"	1216
30290	"Pancreatic Fistula"	2680
30312	"Pancytopenia"	6874
30305	"Pancreatitis"	32345
30332	"Panophthalmitis"	270
30328	"panniculitis	nodular nonsuppurative"	459
30330	"Panniculitis	Peritoneal"	261
30331	"subacute nodular migratory panniculitis"	13
30326	"panniculitis"	1701
30327	"panniculitis	lupus erythematosus"	273
30100	"Oxyuriasis"	424
30105	"Ozena"	114
30167	"Pachymeningitis"	463
30044	"Acrocephaly"	104
29877	"Ear Inflammation"	2630
29878	"Otitis Externa"	1824
29883	"otitis media with effusion"	5550
29882	"Otitis Media"	12121
29927	"Ovarian Cysts"	5141
29928	"Ovarian Diseases"	3725
29888	"suppurative otitis media"	1886
29895	"Otomycosis"	164
29899	"Otosclerosis"	2588
29896	"Otorhinolaryngologic Diseases"	2883
29456	"Osteoporosis"	47457
29458	"Osteoporosis	Postmenopausal"	11624
29459	"Osteoporosis	Senile"	413
29461	"Osteoradionecrosis"	1432
29464	"Osteosclerosis"	1677
29471	"Ostertagiasis"	732
29443	"Osteomyelitis"	15587
29442	"osteomalacia"	3650
29455	"Osteopoikilosis"	257
29454	"albers-schonberg disease"	1965
29376	"osgood-schlatter disease"	160
29405	"osteitis fibrosa cystica"	832
29401	"Osteitis Deformans"	7148
29400	"osteitis"	2774
29420	"osteochondritis"	2722
29421	"Osteochondritis Dissecans"	1532
29412	"osteoarthropathy	secondary hypertrophic"	873
29408	"Degenerative polyarthritis"	39853
29410	"Osteoarthritis	Hip"	6558
29411	"osteoarthropathy	primary hypertrophic"	416
29437	"idiopathic multicentric osteolyses"	27
29436	"Osteolysis	Essential"	513
29438	"Massive Osteolyses"	1254
29434	"osteogenesis imperfecta"	3133
29429	"osteochondrosis"	1201
29427	"Osteochondromatosis	Synovial"	169
29342	"Orthomyxoviridae Infections"	5405
29294	"Orofaciodigital Syndromes"	319
29291	"psittacosis"	1191
29307	"Oroya Fever"	67
29182	"Orbital Diseases"	4510
29172	"oral submucous fibrosis"	676
29128	"optic disk drusen"	408
29132	"disorder of the optic nerve"	7924
29134	"Optic Neuritis"	4135
29124	"optic atrophy"	3381
29125	"optic atrophies	hereditary"	671
29119	"Opportunistic mycosis"	130
29118	"Opportunistic Infections"	32974
29106	"Opisthorchiasis"	1095
29077	"Ophthalmia	Sympathetic"	415
29076	"Ophthalmia Neonatorum"	392
29051	"Oophoritis"	392
28992	"Omphalitis"	205
29001	"Onchocerciasis"	2813
29002	"Onchocerciasis	Ocular"	476
28960	"Oligospermia"	5509
28975	"Omental Panniculitis"	6
28968	"Olivopontocerebellar Atrophies"	858
28879	"Odontogenic Cysts"	1876
28866	"oculomotor nerve paralysis"	1652
28887	"Oesophagostomiasis"	199
28840	"ocular hypertension"	5971
28841	"Ocular Hypotension"	2074
28860	"Oculocerebrorenal Syndrome"	384
28856	"Ocular Torticollis"	43
28848	"ocular larva migrans"	208
28850	"ocular motility disorders"	2801
28817	"Ochronosis"	450
28796	"Dermatitis	Occupational"	5065
28797	"Occupational Diseases"	52003
28738	"nystagmus"	6897
28754	"Obesity"	165433
28756	"Obesity	Morbid"	13220
28709	"Nutrition Disorders"	11924
28705	"Nutcracker Esophagus"	231
28715	"nutritional and metabolic diseases"	29
28734	"Nocturia"	2127
32519	"polymenorrhea"	63
32541	"polyneuritis"	355
32533	"Polymyalgia Rheumatica"	1929
32568	"Inflammatory polyp"	554
32587	"Polyradiculoneuropathy"	3519
32586	"Polyradiculopathy"	1060
32633	"Dyshidrosis"	272
32691	"Porcelain gallbladder"	92
1134544	"genetics of medullary thyroid cancer"	1
32708	"Porphyrias"	3236
32749	"post-kala-azar dermal leishmaniasis"	289
32763	"Postgastrectomy Syndromes"	904
32760	"Syndromes	Postcommissurotomy"	1
32285	"Pneumonia"	68378
32273	"Pneumoconiosis"	3074
32266	"pneumatosis cystoides intestinalis"	979
32269	"Pneumococcal Infections"	9331
32268	"Pneumocephalus"	1185
32319	"Pneumopericardium"	645
32305	"pneumonia	pneumocystis carinii"	15414
32306	"pneumonia	progressive interstitial	of sheep"	431
32307	"Pneumonia	Rickettsial"	39
32308	"staphylococcal pneumonia"	1013
32310	"Pneumonia	Viral"	3571
32298	"Pneumonia	Lipid"	398
32300	"Lobar Pneumonia"	368
32302	"Mycoplasma pneumonia"	4957
32291	"bovine atypical interstitial pneumonia"	62
32290	"Aspiration Pneumonia"	5167
32342	"Dermatitis	Toxicodendron"	184
32339	"rothmund-thomson syndrome"	430
32326	"Pneumothorax"	13485
32320	"Pneumoperitoneum"	4683
32372	"Poliomyelitis	Bulbar"	52
32371	"Poliomyelitis"	7519
32357	"Poland Syndrome"	515
32453	"Polychondritis	Relapsing"	1080
32460	"polycystic ovary syndrome"	12162
32461	"Polycythemia"	3646
32051	"Placental Insufficiency"	1664
32001	"Pituitary Apoplexy"	822
32002	"Pituitary Diseases"	2502
32024	"Pityriasis"	409
32026	"Pityriasis Rosea"	363
32027	"pityriasis rubra pilaris"	395
32109	"plasma cell mastitis"	17
32064	"plague"	15882
32080	"Plant Diseases"	20599
32226	"Pleural Diseases"	3969
32227	"Pleural Effusion"	18018
32231	"Pleurisy"	3825
32238	"Pleurodynia	Epidemic"	70
32243	"Pleuropneumonia	Contagious"	369
32241	"Pleuropneumonia"	1180
32249	"plummer-vinson syndrome"	136
32197	"platelet storage pool deficiency"	307
31766	"Phototoxic response"	63
31762	"Photosensitivity Disorders"	3778
31763	"Photosensitization"	2076
31925	"Pilonidal Cyst"	989
31903	"pigeon breeder's lung"	45
31900	"pierre robin syndrome"	914
31898	"Piedra"	182
31887	"Picornaviridae Infections"	1415
31880	"obesity hypoventilation syndrome"	436
31946	"Pinta"	110
31556	"phlegmasia alba dolens"	26
31538	"Phimosis"	751
31542	"Phlebitis"	2568
31707	"phosphorus metabolism disorders"	323
31736	"polymorphic light eruption"	433
31315	"Phantom Limb"	1341
31306	"phagocyte bactericidal dysfunction"	268
31350	"Pharyngitis"	5871
31351	"pharyngo-conjunctival fever"	37
31345	"Pharyngeal Diseases"	3023
31256	"Petechiae"	1980
31269	"peutz-jeghers syndrome"	1461
31485	"Phenylketonurias"	3950
31085	"periodontal abscess"	531
31090	"Periodontal Diseases"	22079
31099	"periodontitis"	16266
31046	"Pericarditis"	5489
31049	"Pericarditis	Tuberculous"	444
31048	"Pericarditis	Constrictive"	1927
31051	"Pericementitis"	1
31053	"Perichondritis"	110
31052	"Pericholangitis"	72
31055	"Pericoronitis"	381
31065	"Perinephritis"	108
31069	"familial mediterranean fever"	2748
31022	"Chronic periaortitis"	79
31019	"Perianal abscess"	367
31030	"Periapical Periodontitis"	1983
31028	"Periapical Diseases"	1727
31029	"Periapical Granuloma"	538
31024	"suppurative periapical periodontitis"	1044
31038	"Pericardial Cyst"	316
31039	"Pericardial effusion"	8713
31036	"Polyarteritis Nodosa"	4954
31037	"Periarthritis"	552
31034	"Periappendicitis"	34
31190	"persistent fetal circulation syndrome"	1344
31144	"chronic peritoneal effusion"	2
31142	"Peritoneal Diseases"	3570
31159	"Periungual wart"	45
31157	"Peritonsillar Abscess"	807
31154	"Peritonitis"	22065
31117	"Peripheral Neuropathy"	22103
31111	"periostitis"	714
31106	"Periodontitis	Juvenile"	4263
31129	"Periphlebitis"	208
31128	"peripheral vestibular disease"	328
31126	"peripheral vascular disease foot"	5
31121	"Peripheral neuralgia"	8
30846	"Penile Diseases"	2286
30824	"allergy to penicillin"	565
30807	"Pemphigus"	4561
30804	"pemphigoid	benign mucous membrane"	1254
30805	"Bullous pemphigoid"	3702
30809	"Pemphigus Vulgaris"	2305
30785	"Pelvic abscess"	786
30790	"pelvic infection"	850
30781	"Peliosis Hepatis"	422
30783	"Pellagra"	449
30779	"pelger-huet anomaly"	12585
30757	"pediculus capitis infestation"	2277
[truncated: 19,847 more rows]
[truncated: 4 more columns]
