# Supplementary material for: The Implicitome: A Resource for Rationalizing Gene-Disease Associations
Source: PLoS One. 2016 Feb 26;11(2):e0149621. doi: 10.1371/journal.pone.0149621 (PMC4769089; doi:10.1371/journal.pone.0149621)
Supplement: S4 Table — Gene and disease by label; connecting concepts (contribution to match score percentage); classification. (XLSX) [file pone.0149621.s004.xlsx]

## Sheet: Blad1
MatchScore	Gene	Disease	Connecting concepts	Possibly interesting and novel	Obvious (Family member)	Negation or adjacent gene where no mutation could be found	Homonym
0.0796732	[CWH43, CWH43-C, Cwh43, Pgap2ip, PGAP2IP, FLJ21511, C130090K23Rik, RGD1310958, PG2IP, OTTHUMP00000220631, Cell wall biogenesis protein 43 C-terminal homolog, cell wall biogenesis 43 C-terminal homolog (S. cerevisiae), PGAP2-interacting protein, cell wall biogenesis protein 43 C-terminal homolog, OTTMUSP00000030060, B2RPD7, Hs.479703, Q91YL7, Q8CBQ1, Q9H720, NM_025087, CWH-43, Cwh-43, FLJ-21511, R…	[hyperphosphatasia with mental retardation]	PGAP2 (55.37) Pgap2 (44.63)	yes	no	no	no
0.0551848	[RTF1, 6530416A09Rik, GTL7, cbp82, AU043144, Gtl7, AI853581, AW553985, KIAA0252, Rtf1, 2900005O08Rik, RNA polymerase-associated protein RTF1 homolog, Rtf1 Paf1/RNA polymerase II complex component homolog, Paf1/RNA polymerase II complex component, gene trap locus 7, Rtf1, Paf1/RNA polymerase II complex component, homolog (S. cerevisiae), ortholog of mouse gene trap locus 7, RTF1, S. cerevisiae, ho…	[hyperparathyroidism-jaw tumor syndrome, HPT-JT, HRPT2, hereditary hyperparathyroidism-jaw tumor syndrome]	CDC73 (74.50) Paf1 complex (15.65) LEO1 (6.51) CTR9 (3.05)	yes	no	no	no
0.0551742	[GPIHBP1, GPI anchored high density lipoprotein binding protein 1, 1110002J19Rik, GPI-anchored HDL-binding protein 1, HDBP1, RGD1564237, Hbp1, HBP1, Gpihbp1, GPI-HBP1, High density lipoprotein-binding protein 1, LOC338328, Glycosylphosphatidylinositol-anchored high density lipoprotein-binding protein 1, glycosylphosphatidylinositol-anchored high density lipoprotein-binding protein 1, glycosylphos…	[combined lipase deficiency]	LMF1 (99.52)	yes	no	no	no
0.0536892	[CRYBB3, MGC125774, MGC125773, CRYB3, Crybb3, AI852419, CRBB3, CATCN2, MGC125772, Beta-B3 crystallin, Crystallin, beta-B3, OTTMUSP00000033239, beta-crystallin B3, OTTHUMP00000198624, OTTMUSP00000033242, crystallin, beta B3, Beta-crystallin B3, OTTMUSP00000033243, OTTMUSP00000033240, beta-B3 crystallin, Hs.533022, Q9JJU9, Q6ISK6, Q3B7S9, P26998, NM_004076, Q9UH09, Q3T1B7, Q92965, CRYBB-III, CRYBB-…	[pulverulent Cataracts]	Crybb1 (25.62) CRYBB1 (24.69) CRYBA4 (12.64) Cryba4 (12.64) autosomal dominant cataract (5.42) Crybb2 (4.50) Gja8 (4.43) CRYBA1 (3.71) CRYGC (2.30) GJA8 (1.51) CRYBB2 (1.45)	yes	no	no	no
0.0498029	[FBXW8, Fbx29, 4930438M06Rik, Fbxw8, F-box and WD-40 domain protein 8, FBXO29, FBXW6, MGC33534, FBX29, FBW8, F-box only protein 29, FBW6, F-box and WD repeat domain containing 8, F-box and WD-40 domain-containing protein 8, F-box and WD40 domain protein 8, F-box/WD repeat-containing protein 8, F-box protein FBX29, Q8BI75, Q8CID8, Q8BI62, Q9UK95, Q8BIA4, Q8BI76, Hs.624537, NM_012174, Q8N3Y1, Q921Z…	[gloomy face syndrome, Dolichospondylic dysplasia, 3M1, 3M syndrome]	CUL7 (43.63) Cul7 (43.63) Obsl1 (5.52) OBSL1 (4.42) CUL9 (1.85)	yes	no	no	no
0.0460294	[PMVK, Pmvk, 2900002L22Rik, hPMK, PMK, PMKI, HUMPMKI, PMKA, AV001327, PMKase, PMKASE, MGC105660, 1110011E12Rik, phosphomevalonate kinase, OTTMUSP00000024861, OTTMUSP00000024862, Phosphomevalonate kinase, Q9D6K3, Q8R021, Q15126, Q9D1G2, Hs.30954, NM_006556, Q5TZW9, AV-001327, MGC-105660, OTTMUSP-00000024861, OTTMUSP-00000024862, Mm34242, Q9D6K-III, Q9D6K-3, Q8R-021, Q9D1G-II, Q9D1G-2, Hs30954, NM0…	[Mevalonic Aciduria, Aciduria, Mevalonic, mevalonate kinase deficiency, MKD]	Mevalonate kinase (78.69) deficiency of mevalonate kinase (11.96) MVK (3.36) phosphomevalonic acid (2.66)	yes	no	no	no
0.0425651	[DDX19B, Zd10a, DDX19, DEAD/H (Asp-Glu-Ala-Asp/His) box polypeptide 19 (Dbp5, DEAD (Asp-Glu-Ala-As) box polypeptide 19, AW260119, 2810457M08Rik, DD19B, 4921519L13Rik, RNAh, DBP5, Ddx19b, ATP-dependent RNA helicase DDX19B, DEAD/H box 19, DEAD-box protein 5, DEAD/H (Asp-Glu-Ala-Asp/His) box polypeptide 19 (Dbp5, yeast, homolog), DEAD box protein 19B, DEAD (Asp-Glu-Ala-Asp) box polypeptide 19b, ATP-…	[LCCS, LCCS1, lethal autosomal recessive syndrome of multiple congenital contractures]	GLE1 (99.57)	yes	no	no	no
0.0418843	[ALS2, IAHSP, Als2, FLJ31851, MGC27807, MGC87187, KIAA1563, 9430073A21Rik, ALSJ, ALS2CR6, Alsin, Als2cr6, mKIAA1563, PLSJ, amyotrophic lateral sclerosis 2 (juvenile) chromosome region, candidate 6, 3222402C23Rik, OTTHUMP00000206122, amyotrophic lateral sclerosis 2 chromosomal region candidate gene 6 protein, alsin, Amyotrophic lateral sclerosis 2 protein homolog, amyotrophic lateral sclerosis 2 (…	[SCAR1, AOA2, ataxia-oculomotor apraxia 2, ataxia-ocular apraxia 2]	SETX (81.21) juvenile amyotrophic lateral sclerosis 4 (18.73)	yes	no	no	no
0.0403587	[ZWINT, Zwint-1, 2600001N01Rik, Zwint, 2010007E07Rik, D10Ertd749e, ZWINT1, MGC117174, KNTC2AP, HZwint-1, ZW10 interactor, human ZW10 interacting protein-1, zwint-1, ZW10-interacting protein 1, Q3UYT8, Hs.591363, Q9CQU5, Q9D0W9, Q91VI4, Q0D2I3, Q9BWD0, O95229, NM_001005413, Zwint-I, Zwint1, Zwint 1, ZWINT-I, ZWINT-1, MGC-117174, HZwint-I, HZwint1, HZwint 1, human ZW10 interacting protein-I, human …	[MCPH2]	MCPH4 (48.58) MCPH4 (48.58) CEP152 (1.41)	yes	no	no	no
0.0403248	[DNAJC13, Dnajc13, DJC13, RME8, FLJ25863, RME-8, KIAA0678, required for receptor-mediated endocytosis 8, dnaJ homolog subfamily C member 13, DnaJ domain-containing protein RME-8, Required for receptor-mediated endocytosis 8, DnaJ (Hsp40) homolog, subfamily C, member 13, DnaJ homolog subfamily C member 13, Q6ZSW1, Q6UJ77, Q96DC1, NM_015268, Q6ZUT5, Q86XG3, Q6PI82, Hs.12707, O75165, Q9BWK9, Q3L0T1,…	[photic sneeze reflex]	OFCC1 (36.74) OFCC1 (36.74) Ofcc1 (26.52)	yes	no	no	no
0.0392138	[XRCC1, Xrcc1, Xrcc-1, MGC102556, RCC, X-ray repair complementing defective repair in Chinese hamster cells 1, DNA repair protein XRCC1, X-ray repair cross-complementing protein 1, x-ray repair cross-complementing group 1 protein, Q5U435, Q9HCB1, Rn.13754, Q9ESZ0, P18887, Q60596, NM_006297, Hs.98493, Q7TNQ5, Q6IRJ9, Q3THC5, Q6IBS4, XRCC-I, XRCC-1, Xrcc-I, Xrcc 1, MGC-102556, X-ray repair compleme…	[Trichothiodystrophy, BIDS syndrome, ABHS, Trichothiodystrophy Syndrome]	ERCC2 (33.01) XP-D (30.58) Ercc2 (18.46) ERCC5 (5.08) Xeroderma Pigmentosum (4.64) nucleotide excision repair (1.55)	yes	no	no	no
0.0382226	[AGPAT2, 1-AGP acyltransferase 2, AV000834, LPAAT-beta, BSCL1, 1-AGPAT2, 2510002J07Rik, LPAAB, PLCB, BSCL, 1-AGPAT 2, Agpat2, OTTMUSP00000012326, lysophosphatidic acid acyltransferase-beta, 1-acylglycerol-3-phosphate O-acyltransferase 2 (lysophosphatidic acid acyltransferase, beta), Lysophosphatidic acid acyltransferase beta, lysophosphatidic acid acyltransferase beta, 1-acylglycerol-3-phosphate …	[spastic paraplegia 17, Silver syndrome, silver spastic paraplegia syndrome, SPG17]	BSCL2 (80.44) lipoatrophic diabetes mellitus (10.52) congenital generalized lipodystrophy type 2 (7.79) GZMH (1.07)	yes	no	no	no
0.0380648	[POT1, Pot1a, 1500031H18Rik, hPot1, AI851169, mPot1, HPOT1, POTE1, Pot1, DKFZp586D211, protection of telomeres 1A, Protection of telomeres protein 1, OTTMUSP00000027510, protection of telomeres 1 homolog (S. pombe), POT1 protection of telomeres 1 homolog, OTTMUSP00000027511, POT1-like telomere end-binding protein, OTTHUMP00000211676, protection of telomeres protein 1, Q9H662, Q9NUX5, Q5MJ36, Q91W…	[CLN2]	TPP1 (98.12) ACD (1.10)	yes	no	no	no
0.0356592	[Gyltl1a, froggy, MDDGA6, Mbp1, enr, myd, Kiaa0609, MDDGB6, MDC1D, Large1, mKIAA0609, BPFD#36, Mbp-1, KIAA0609, LARGE1, Acetylglucosaminyltransferase-like protein, OTTMUSP00000039267, like-acetylglucosaminyltransferase, Acetylglucosaminyltransferase-like 1A, acetylglucosaminyltransferase-like 1A, myodystrophy, acetylglucosaminyltransferase-like protein, OTTHUMP00000198704, glycosyltransferase-lik…	[LGMD2I]	FKRP (72.13) MDC1C (12.98) POMT1 (2.40) POMGNT1 (2.16) FKTN (1.63) congenital muscular dystrophy (1.62) GYLTL1B (1.02)	yes	no	no	no
0.0356337	[CYP2R1, Cyp2r1, CP2R1, MGC124198, MGC124199, MGC4663, cytochrome P450, family 2, subfamily r, polypeptide 1, cytochrome P450, family 2, R1, Cytochrome P450 2R1, OTTMUSP00000034093, cytochrome P450 2R1, Cytochrome P450, subfamily IIR, polypeptide 1, Vitamin D 25-hydroxylase, vitamin D 25-hydroxylase, cytochrome P450, family 2, subfamily R, polypeptide 1, cytochrome P450, 2r1, Q6VVW9, NM_024514, Q…	[smith-lemli-opitz syndrome, smith lemli opitz syndrome, RSH Syndrome, 7-dehydrocholesterol reductase deficiency, SLOS]	DHCR7 (91.27) cholesta-5,7-dien-3beta-ol (6.33)	yes	no	no	no
0.0340494	[PMVK, Pmvk, 2900002L22Rik, hPMK, PMK, PMKI, HUMPMKI, PMKA, AV001327, PMKase, PMKASE, MGC105660, 1110011E12Rik, phosphomevalonate kinase, OTTMUSP00000024861, OTTMUSP00000024862, Phosphomevalonate kinase, Q9D6K3, Q8R021, Q15126, Q9D1G2, Hs.30954, NM_006556, Q5TZW9, AV-001327, MGC-105660, OTTMUSP-00000024861, OTTMUSP-00000024862, Mm34242, Q9D6K-III, Q9D6K-3, Q8R-021, Q9D1G-II, Q9D1G-2, Hs30954, NM0…	[Hyperimmunoglobulinemia D, HIDS, dutch type periodic fever, hyper-igd syndrome]	Mevalonate kinase (83.48) phosphomevalonic acid (5.37) MVK (4.39) deficiency of mevalonate kinase (4.32)	yes	no	no	no
0.0335534	[XRCC1, Xrcc1, Xrcc-1, MGC102556, RCC, X-ray repair complementing defective repair in Chinese hamster cells 1, DNA repair protein XRCC1, X-ray repair cross-complementing protein 1, x-ray repair cross-complementing group 1 protein, Q5U435, Q9HCB1, Rn.13754, Q9ESZ0, P18887, Q60596, NM_006297, Hs.98493, Q7TNQ5, Q6IRJ9, Q3THC5, Q6IBS4, XRCC-I, XRCC-1, Xrcc-I, Xrcc 1, MGC-102556, X-ray repair compleme…	[Cockayne Syndrome, Syndrome, Cockayne, progeria-like syndrome]	XP-D (21.36) ERCC2 (19.11) ERCC5 (11.82) Xeroderma Pigmentosum (10.58) Ercc2 (10.17) nucleotide excision repair (3.18) XP-G (3.02) base excision repair (2.55) XPC (1.89) repair enzyme (1.47) XPCC (1.45) XPA (1.24) ERCC6 (1.22) OGG1 (1.16)	yes	no	no	no
0.0331355	[PRPS1L1, PRPS1-like 1, PRPSL, 1700011K15Rik, Prps1l1, PRPS3, PRS-III, MGC130375, PRPS1, phosphoribosyl pyrophosphate synthase 1-like 1, ribose-phosphate diphosphokinase catalytic chain III, phosphoribosylpyrophosphate synthetase subunit III, ribose-phosphate pyrophosphokinase 3, Ribose-phosphate pyrophosphokinase 3, Phospphoribosylpyrophosphate synthetase 1-like 1, phosphoribosyl pyrophosphate s…	[DFN6]	DFN2 (35.50) DFN2 (35.50) PRPS1 (21.90) nonsyndromic sensorineural deafness (6.90)	yes	no	no	no
0.0317534	[KRT74, CK-74, K6IRS4, KRT5C, K5C, KB37, K2C74, K74, KRT6IRS4, Type-II keratin Kb37, Cytokeratin-74, Keratin-5c, keratin, type II cytoskeletal 74, type-II keratin Kb37, keratin 5c, keratin-5c, Keratin, type II cytoskeletal 74, cytokeratin-74, type II inner root sheath-specific keratin-K6irs4, Keratin 74, keratin 74, Type II inner root sheath-specific keratin-K6irs4, Keratin-74, keratin-74, kerati…	[Polyonychia]	Micronychia (49.99) Micronychia (49.99)	yes	no	no	no
0.091889	[TTBK1, RP3-330M21.4, BDTK, AW048023, C330008L01Rik, RGD1559518, Ttbk1, KIAA1855, AU017937, Brain-derived tau kinase, tau-tubulin kinase 1, tau tubulin kinase 1, brain-derived tau kinase, OTTHUMP00000180668, Tau-tubulin kinase 1, A2A2U5, Hs.485436, Q6PCN3, Q8N444, Q96JH2, NM_032538, Q6ZNH0, Q2L6C6, Q5TCY1, TTBK-I, TTBK-1, RP3-330M21.IV, AW-048023, RGD-1559518, Ttbk-I, Ttbk-1, KIAA-1855, AU-017937…	[SCA11]	tau-tubulin kinase (60.18) TTBK2 (39.81)	no	yes	no	no
0.08566	[CNNM3, mACDP3, Acdp3, DKFZp434I1016, ACDP3, FLJ20018, Cnnm3, Clp3, cyclin M3, OTTMUSP00000024349, Cyclin M3, metal transporter CNNM3, OTTMUSP00000024350, Cyclin-M3, Ancient conserved domain-containing protein 3, cyclin-M3, Metal transporter CNNM3, A3KML7, NM_017623, B3KX67, Hs.711617, Q9JIM6, Q8C342, Q8NE01, Q32NY4, Q96IW4, Q3UFE5, Q9NXW6, Q8TBV4, Q7TSZ4, Q9NRK4, CNNM-III, CNNM-3, mACDP-III, mAC…	[cone-rod dystrophy and amelogenesis imperfecta, Jalili syndrome, cone-rod congenital amaurosis associated with congenital hypertrichosis]	CNNM4 (96.14) CNNM2 (3.86)	no	yes	no	no
0.0834258	[WDR62, MGC166976, DKFZp686G1024, chromosome 19 open reading frame 14, FLJ33298, 2310038K02Rik, RGD1306714, MGC31423, DKFZp434J046, C19orf14, Wdr62, WD repeat-containing protein 62, DKFZP434J046, OTTMUSP00000029052, WD repeat domain 62, OTTMUSP00000029051, OTTMUSP00000029050, Q63HP9, NM_001083961, Q8NBF7, Hs.116244, Q7TQE9, Q659D7, O43379, Q3U3T8, Q6PGG0, Q96AD9, WDR-62, MGC-166976, DKFZp686G-102…	[MCPH4]	MCPH2 (37.46) MCPH2 (37.46) MCPH7 (16.53) CEP152 (3.70) Primary microcephaly (1.91)	no	yes	no	no
0.0801835	[SUMO4, SMT3H4, SUMO-4, dJ281H8.4, IDDM5, SMT3 suppressor of mif two 3 homolog 4 (yeast), SMT3 suppressor of mif two 3 homolog 2, SMT3 suppressor of mif two 3 homolog 4 (S. cerevisiae), Small ubiquitin-like protein 4, Small ubiquitin-related modifier 4, small ubiquitin-like modifier 4 protein, Small ubiquitin-like modifier 4, small ubiquitin-related modifier 4, Q6EEV6, Hs.657168, NM_001002255, A1…	[insulin-dependent diabetes mellitus 8, IDDM8]	Iddm5 (50.67) insulin-dependent diabetes mellitus 5 (45.58)	no	yes	no	no
0.0751971	[B9D1, EPPB9, MGC189582, Eppb9, B9d1, AW045994, MKSR1, B9 protein domain 1, endothelial precursor cells protein B9, B9 domain-containing protein 1, OTTMUSP00000006030, OTTHUMP00000065904, Endothelial precursor cells protein B9, OTTHUMP00000065902, MKS1-related protein 1, endothelial precursor protein B9, Hs.462445, P0C5J2, Q9UPM9, Q9BU22, Rn.3741, Q9R1S0, NM_015681, B9D-I, B9D-1, EPPB-IX, EPPB-9,…	[MKS2]	MKS2 (50.11) Tmem216 (21.33) TMEM216 (17.50) MKS1 (8.52) TMEM67 (1.91)	no	yes	no	no
0.0719191	[TUBB4, Tubb, Tubb4, TUBB5, AI325297, TBB4, tubulin, beta 4, tubulin 5 beta, Tubulin beta-4 chain, tubulin beta-4 chain, Tubulin 5 beta, tubulin, beta, 5, Hs.110837, Q969E5, B3KQP4, Q9D6F9, Q80Y54, Q62364, NM_006087, P04350, TUBB-IV, TUBB-4, M(beta4, beta5, Tubb-IV, Tubb-4, TUBB-V, TUBB-5, AI-325297, TBB-IV, TBB-4, tubulin, beta IV, tubulin, beta4, tubulin, beta-4, tubulin, beta, V, tubulin, beta…	[DYT2, torsion dystonia 2]	DYT4 (41.82) DYT4 (41.82) DYT16 (3.62) Ano3 (3.37) ANO3 (2.94) DYT3 (1.53) DYT6 (1.30) CIZ1 (1.27)	no	yes	no	no
0.0717889	[AP4E1, RGD1562199, AV087807, Ap4e1, 2310033A20Rik, 9930028M04Rik, DKFZp686L12167, Epsilon subunit of AP-4, Adapter-related protein complex 4 subunit epsilon-1, adapter-related protein complex 4 subunit epsilon-1, Adaptor-related protein complex 4, epsilon-1 subunit, adaptor-related protein complex 4, epsilon 1 subunit, AP-4 complex subunit epsilon-1, AP-4-EPSILON, epsilon-adaptin, Epsilon-adapti…	[SPG12]	AP4S1 (49.75) Ap4s1 (49.75)	no	yes	no	no
0.0705571	[DDHD1, MGC125147, KIAA1705, Ddhd1, 4921528E07Rik, 9630061G18Rik, C85251, FLJ42555, PA-PLA1, mKIAA1705, FLJ34209, DDHD domain-containing protein 1, OTTMUSP00000028434, OTTMUSP00000028395, OTTMUSP00000028839, Phospholipase DDHD1, Phosphatidic acid-preferring phospholipase A1 homolog, phospholipase DDHD1, phosphatidic acid-preferring phospholipase A1 homolog, OTTMUSP00000028840, OTTHUMP00000178998,…	[SPG21]	KIAA0415 (11.48) SPG18 (10.12) SPG30 (10.12) SPG30 (10.12) SPG18 (10.12) SPG39 (4.82) SPG28 (4.82) SPG28 (4.82) SPG42 (4.82) Ddhd2 (4.65) SPG12 (3.15) DDHD2 (3.00) SPG12 (2.87) SPG13 (2.41) SPG8 (2.22) KIAA0196 (1.87) SPG7 (1.09) SPG31 (1.02)	no	yes	no	no
0.0677339	[SUMO4, SMT3H4, SUMO-4, dJ281H8.4, IDDM5, SMT3 suppressor of mif two 3 homolog 4 (yeast), SMT3 suppressor of mif two 3 homolog 2, SMT3 suppressor of mif two 3 homolog 4 (S. cerevisiae), Small ubiquitin-like protein 4, Small ubiquitin-related modifier 4, small ubiquitin-like modifier 4 protein, Small ubiquitin-like modifier 4, small ubiquitin-related modifier 4, Q6EEV6, Hs.657168, NM_001002255, A1…	[insulin-dependent diabetes mellitus 4, IDDM4]	Iddm5 (50.72) insulin-dependent diabetes mellitus 5 (45.85)	no	yes	no	no
0.0673514	[WDR62, MGC166976, DKFZp686G1024, chromosome 19 open reading frame 14, FLJ33298, 2310038K02Rik, RGD1306714, MGC31423, DKFZp434J046, C19orf14, Wdr62, WD repeat-containing protein 62, DKFZP434J046, OTTMUSP00000029052, WD repeat domain 62, OTTMUSP00000029051, OTTMUSP00000029050, Q63HP9, NM_001083961, Q8NBF7, Hs.116244, Q7TQE9, Q659D7, O43379, Q3U3T8, Q6PGG0, Q96AD9, WDR-62, MGC-166976, DKFZp686G-102…	[MCPH6]	MCPH2 (32.75) MCPH2 (32.75) MCPH7 (21.94) Primary microcephaly (4.24) CENPJ (2.55) CEP152 (1.96) STIL (1.46) MCPH1 (1.23)	no	yes	no	no
0.0653761	[NIPA2, AB041581, 3830408P04Rik, MGC5466, 2600017P10Rik, Nipa2, RGD1306051, Non-imprinted in Prader-Willi/Angelman syndrome region protein 2, Nonimprinted gene in Prader-Willi syndrome/Angelman syndrome, non imprinted in Prader-Willi/Angelman syndrome 2 homolog (human), magnesium transporter NIPA2, non imprinted in Prader-Willi/Angelman syndrome 2, OTTMUSP00000040820, Non-imprinted in Prader-Will…	[FSP3, SPG6]	NIPA1 (99.35)	no	yes	no	no
0.0636876	[FBXW4, SHFM3, dactylin, Fbxw4, Fbw4, DAC, split hand/foot malformation (ectrodactyly) type 3, SHSF3, Dac, dactylyn, FBW4, F-box and WD-40 domain protein 4, FBWD4, F-box/WD repeat-containing protein 4, F-box/WD repeat protein 4, F-box protein Fbw4, protein hagoromo, F-box and WD-40 domain-containing protein 4, dactylaplasia, Protein hagoromo, OTTHUMP00000020341, Dactylin, F-box and WD repeat doma…	[SHFLD, ectrodactyly with aplasia of long bones]	SHFM3 (29.42) split-hand/foot malformation 3 (29.42) split-hand/foot malformation (14.95) SHFM5 (6.68) SHFM5 (6.68) SHFM4 (6.16) Split hand (2.34) SHFM1 (1.16) 7q21-q22 (1.01)	no	yes	no	no
0.0624117	[FMO5, Fmo5, 5033418D19Rik, FMO 5, AI195026, OTTMUSP00000027996, dimethylaniline oxidase 5, Dimethylaniline oxidase 5, OTTMUSP00000028066, flavin containing monooxygenase 5, OTTMUSP00000028067, Flavin-containing monooxygenase 5, Dimethylaniline monooxygenase [N-oxide-forming] 5, hepatic flavin-containing monooxygenase 5, dimethylaniline monooxygenase [N-oxide-forming] 5, Hepatic flavin-containing…	[Trimethylaminuria, fish odor syndrome, fish-odor syndrome, TMAU, fish malodor syndrome]	FMO3 (41.40) flavin-containing monooxygenase activity (29.89) dimethylaniline monooxygenase (10.99) FMO2 (6.40) FMO1 (4.42) FAD-monooxygenase (4.08) FMO4 (1.76)	no	yes	no	no
0.0609328	[SMPX, Smpx, SRMX, Srmx, 1010001C09Rik, Csl, Chisel protein, cardiac and skeletal muscle protein, small muscular protein, Small muscular protein, Stretch-responsive skeletal muscle protein, OTTMUSP00000020907, OTTMUSP00000020906, small muscle protein, X-linked, stretch-responsive skeletal muscle protein, chisel protein, Small muscle protein, X-linked, Q8CEX8, Q4QRM9, Q925F0, Hs.86492, B1AWX2, Rn.…	[DFN6]	DFN6 (99.90)	no	yes	no	no
0.060781	[TTBK2, Kiaa0847, AI326283, mKIAA0847, Ttbk, spinocerebellar ataxia 11, KIAA0847, TTK, 2610507N02Rik, Ttbk1, Ttbk2, B930008N24Rik, SCA11, TTBK, OTTMUSP00000016716, OTTMUSP00000016715, OTTMUSP00000016718, Tau tubulin kinase 2, OTTMUSP00000016717, tau tubulin kinase 2, tau tubulin kinase 1, tau-tubulin kinase 2, Tau-tubulin kinase 2, Q8BKA4, A2AW12, Hs.659846, Q571D1, Q3TSR6, Q3UVR3, O94932, Q8IVV1…	[spinocerebellar ataxia 25, SCA25]	spinocerebellar ataxia 27 (14.52) spinocerebellar ataxia 13 (10.75) SCA20 (9.40) SCA30 (7.58) SCA20 (6.66) SCA15 (6.55) spinocerebellar ataxia 15 (6.55) SCA26 (5.54) SCA26 (5.54) PLEKHG4 (3.54) SCA28 (2.80) SPTBN2 (2.71) KCNC3 (2.41) spinocerebellar ataxia 10 (2.21) spinocerebellar ataxia type 4 (2.07) FGF14 (1.47) ATXN10 (1.43) spinocerebellar ataxia 14 (1.34)	no	yes	no	no
0.0586195	[TUBB4, Tubb, Tubb4, TUBB5, AI325297, TBB4, tubulin, beta 4, tubulin 5 beta, Tubulin beta-4 chain, tubulin beta-4 chain, Tubulin 5 beta, tubulin, beta, 5, Hs.110837, Q969E5, B3KQP4, Q9D6F9, Q80Y54, Q62364, NM_006087, P04350, TUBB-IV, TUBB-4, M(beta4, beta5, Tubb-IV, Tubb-4, TUBB-V, TUBB-5, AI-325297, TBB-IV, TBB-4, tubulin, beta IV, tubulin, beta4, tubulin, beta-4, tubulin, beta, V, tubulin, beta…	[DYT7, primary adult-onset torsion dystonia]	DYT4 (34.81) DYT4 (34.81) DYT16 (8.20) DYT6 (6.96) THAP1 (2.84) Ano3 (2.46) CIZ1 (2.27) ANO3 (2.22) PRKRA (1.58) DYT3 (1.44)	no	yes	no	no
0.0586044	[RTN2, NSPL1, Ms10p, MMS10-P, NSP2, RTN2-B, Nspl1, MGC35990, NSPLI, NSP-like protein 1, NSP-like protein I, Rtn2, Neuroendocrine-specific protein-like I, neuroendocrine-specific protein-like 1, reticulon-2, Reticulon-2, neuroendocrine-specific protein-like I, reticulon 2 (Z-band associated protein), formerly RTN2w, NSP-like 1, Neuroendocrine-specific protein-like 1, reticulon 2, O75298, O60509, O…	[SPG21]	SPG12 (10.50) SPG12 (9.72) KIAA0415 (7.48) SPG18 (6.83) SPG30 (6.83) SPG18 (6.83) SPG30 (6.83) ZFYVE27 (5.59) SPG39 (3.25) SPG28 (3.25) SPG42 (3.25) SPG28 (3.25) SPG33 (3.25) REEP1 (3.23) SPG31 (2.90) SPG13 (1.90) Ddhd2 (1.78) SPG8 (1.78) KIAA0196 (1.73) DDHD2 (1.25) SPG7 (1.16) SPG2 (1.03)	no	yes	no	no
0.0575611	[CCDC8, MGC72567, DKFZp564K0322, Ccdc8, ENSMUSG00000041117, Coiled-coil domain-containing protein 8, coiled-coil domain containing 8, probable Coiled-coil domain-containing protein 8, coiled-coil domain-containing protein 8, Q9H0W5, Rn.145404, Q8TB26, Hs.97876, Q6P9Z5, NM_032040, P62521, CCDC-VIII, CCDC-8, MGC-72567, DKFZp564K-0322, Ccdc-VIII, Ccdc-8, ENSMUSG-00000041117, Coiled-coil domain-conta…	[3M2]	OBSL1 (95.01) gloomy face syndrome (4.99)	no	yes	no	no
0.0574972	[AP4E1, RGD1562199, AV087807, Ap4e1, 2310033A20Rik, 9930028M04Rik, DKFZp686L12167, Epsilon subunit of AP-4, Adapter-related protein complex 4 subunit epsilon-1, adapter-related protein complex 4 subunit epsilon-1, Adaptor-related protein complex 4, epsilon-1 subunit, adaptor-related protein complex 4, epsilon 1 subunit, AP-4 complex subunit epsilon-1, AP-4-EPSILON, epsilon-adaptin, Epsilon-adapti…	[SPG13]	AP4S1 (49.69) Ap4s1 (49.69)	no	yes	no	no
0.057247	[RAB7A, CMT2B, MGC102153, Rab7, PRO2706, Rab7a, FLJ20819, member RAS oncogene family, PSN, RAB7, OTTHUMP00000216583, Ras-related protein Rab-7a, OTTMUSP00000029565, OTTMUSP00000029564, OTTMUSP00000029561, RAB7, member RAS oncogene family, OTTMUSP00000029563, OTTMUSP00000029562, Ras-related protein p23, Ras-related protein BRL-RAS, ras-related protein BRL-RAS, Ras-associated protein RAB7, OTTHUMP0…	[CMT2D]	HMSN IIB (94.98) MAD2L1BP (4.58)	no	yes	no	no
0.0566878	[VPS37A, VP37A, FLJ42616, Vps37A, hVps37A, AW261445, polyglutamine binding protein 2, 4930592A21Rik, D8Ertd531e, 2210018P21Rik, PQBP2, vacuolar protein sorting 37A (yeast), FLJ32642, MGC116266, HCRP1, Vps37a, vacuolar protein sorting 37A, vacuolar protein sorting 37 homolog A (S. cerevisiae), ESCRT-I complex subunit VPS37A, vacuolar protein sorting-associated protein 37A, Hepatocellular carcinoma…	[SPG21]	KIAA0415 (11.61) SPG18 (10.38) SPG30 (10.38) SPG30 (10.38) SPG18 (10.38) SPG39 (4.94) SPG28 (4.94) SPG28 (4.94) SPG42 (4.94) SPG12 (3.36) SPG12 (3.08) SPG13 (2.63) Ddhd2 (2.43) SPG8 (2.43) KIAA0196 (2.15) DDHD2 (1.63) SPG7 (1.31) SPG31 (1.16)	no	yes	no	no
0.0542687	[CC2D2A, 5730509K17Rik, JBTS9, KIAA1345, Cc2d2a, C2D2A, MKS6, Coiled-coil and C2 domain-containing protein 2A, coiled-coil and C2 domain-containing protein 2A, OTTHUMP00000217873, OTTHUMP00000217872, Coiled-coil and C2 domains-containing protein 2A, OTTMUSP00000019778, OTTMUSP00000019776, coiled-coil and C2 domain containing 2A, A6ND97, Q8CFW7, B3FW08, Q9P2K1, Q9H8A7, Q8BP57, Hs.590928, Q3SYP3, N…	[MKS2]	meckel syndrome type 3 (22.17) Tmem216 (19.71) TMEM216 (17.06) MKS1 (16.36) TMEM67 (8.11) C2CD3 (3.84) MKS4 (3.50) C5orf42 (2.71) C5orf42 (2.71) Cep290 (1.11)	no	yes	no	no
0.0539218	[AP4E1, RGD1562199, AV087807, Ap4e1, 2310033A20Rik, 9930028M04Rik, DKFZp686L12167, Epsilon subunit of AP-4, Adapter-related protein complex 4 subunit epsilon-1, adapter-related protein complex 4 subunit epsilon-1, Adaptor-related protein complex 4, epsilon-1 subunit, adaptor-related protein complex 4, epsilon 1 subunit, AP-4 complex subunit epsilon-1, AP-4-EPSILON, epsilon-adaptin, Epsilon-adapti…	[SPG8]	AP4S1 (49.68) Ap4s1 (49.68)	no	yes	no	no
0.0536603	[ALS2CR4, Gm972, FLJ33282, Als2cr4, DKFZp313L091, AL2S4, AI853305, OTTHUMP00000205924, ALS2CR4 protein, N-terminus truncated, OTTHUMP00000205925, amyotrophic lateral sclerosis 2 chromosomal region candidate gene 4 protein, amyotrophic lateral sclerosis 2 (juvenile) chromosome region, candidate 4, Amyotrophic lateral sclerosis 2 chromosomal region candidate gene 4 protein, amyotrophic lateral scle…	[MKS2]	MKS2 (80.75) Tmem216 (10.59) TMEM216 (8.63)	no	yes	no	no
0.053449	[ZNF32, AZF1, BC021601, AI646709, zinc finger protein 32 (KOX 30), Zfp637, KOX30, DZF11, Znf32, MGC54806, OTTMUSP00000025331, zinc finger protein KOX30, OTTMUSP00000025330, Zinc finger protein KOX30, zinc finger protein 32, Zinc finger protein-32 (KOX30), C2H2-546, zinc finger protein 637, zinc finger protein 1, Zinc finger protein 637, Zinc finger protein 32, zinc finger protein 11, OTTMUSP00000…	[SHFM5]	SHSF2 (33.50) SHFM2 (33.50) SHFM3 (11.99) split-hand/foot malformation 3 (11.99) split-hand/foot malformation (7.10)	no	yes	no	no
0.0532589	[B9D1, EPPB9, MGC189582, Eppb9, B9d1, AW045994, MKSR1, B9 protein domain 1, endothelial precursor cells protein B9, B9 domain-containing protein 1, OTTMUSP00000006030, OTTHUMP00000065904, Endothelial precursor cells protein B9, OTTHUMP00000065902, MKS1-related protein 1, endothelial precursor protein B9, Hs.462445, P0C5J2, Q9UPM9, Q9BU22, Rn.3741, Q9R1S0, NM_015681, B9D-I, B9D-1, EPPB-IX, EPPB-9,…	[meckel syndrome type 3, MKS3]	CC2D2A (20.23) MKS1 (20.18) TMEM67 (14.44) MKS2 (10.88) Tmem216 (7.20) RPGRIP1L (6.71) TMEM216 (6.18) MKS5 (5.07) Cep290 (2.75) CEP290 (2.24) ARL13B (1.06)	no	yes	no	no
0.0515091	[RPGRIP1L, JBTS7, 4931437C01, RPGRIP1-like protein, KIAA1005, MKS5, Rpgrip1l, 1700047E16Rik, RGD1311099, NPHP8, Ftm, CORS3, DKFZp686C0668, FTM, fantom, Protein fantom, protein fantom, RPGR-interacting protein 1-like protein, RPGRIP1-like, nephrocystin 8, fantom homolog, OTTMUSP00000029151, Rpgrip1-like, Q9Y2K8, Q8CG73, Q68CZ1, A0PJ88, Hs.298382, NM_001127897, JBTS-VII, JBTS-7, 4931437C-01, KIAA-1…	[MKS2]	MKS2 (22.74) meckel syndrome type 3 (21.31) MKS1 (12.16) TMEM216 (11.90) Tmem216 (10.54) TMEM67 (9.57) C2CD3 (1.93) MKS4 (1.78) Cep290 (1.61) C5orf42 (1.45) C5orf42 (1.45) CEP290 (1.21)	no	yes	no	no
0.0511329	[B9D2, RGD1566122, ICIS-1, B9d2, MGC41256, MKSR2, MGC4093, B9 protein domain 2, B9 domain-containing protein 2, involved in cIlia stability-1, MKS1-related protein 2, P0C5J3, Q8R045, Q9BPU9, Rn.22197, Q3UK10, Hs.567596, NM_030578, B9D-II, B9D-2, RGD-1566122, ICIS-I, ICIS1, ICIS 1, B9d-II, B9d-2, MGC-41256, MKSR-II, MKSR-2, MGC-4093, B9 protein domain II, B9 protein domain2, B9 protein domain-2, B…	[MKS2]	MKS2 (70.62) MKS1 (10.54) Tmem216 (8.89) TMEM216 (7.41) TMEM67 (2.22)	no	yes	no	no
0.0508687	[CUL7, dJ20C7.5, p185, CUL-7, AA409809, Kiaa0076, C230011P08Rik, 2510004L20Rik, Cul7, p193, KIAA0076, OTTMUSP00000028903, cullin-7, cullin 7, Cullin 7, Cullin-7, Q3UHY3, Q6PB63, Hs.520136, Q8VE73, NM_001168370, Q9CVD5, Q8R3W4, Q5T654, Q497I2, Q6A0D6, Q14999, CUL-VII, dJ20C7.V, CUL 7, AA-409809, Kiaa-0076, Cul-VII, Cul-7, KIAA-0076, OTTMUSP-00000028903, cullin-VII, cullin7, cullin VII, Cullin VII,…	[3M2]	OBSL1 (92.98) gloomy face syndrome (7.02)	no	yes	no	no
0.0507396	[ATP6V0A1, Atp6n1, Vph1, Atp6v0a1, lysosomal V0 subunit a isoform 1, ATP6N1, Vpp-1, AA959968, ATP6a1, Vpp1, VPP1, lysosomal V0 subunit A1, Atp6n1a, Atpv0a1, lysosomal (vacuolar proton pump) non-catalytic accessory protein 1A (110/116kD), Stv1, V-ATPase 116 kDa isoform a1, DKFZp781J1951, ATP6N1A, ATPase, H+ transporting, lysosomal (vacuolar proton pump) non-catalytic accessory protein 1A (110/116k…	[autosomal recessive distal renal tubular acidosis]	ATP6V0A4 (86.37) ATP6V1B1 (7.28) ATP6V1G3 (2.74) ATP6V1C2 (2.36) ATP6V0A2 (1.05)	no	yes	no	no
0.0506088	[TUBB4, Tubb, Tubb4, TUBB5, AI325297, TBB4, tubulin, beta 4, tubulin 5 beta, Tubulin beta-4 chain, tubulin beta-4 chain, Tubulin 5 beta, tubulin, beta, 5, Hs.110837, Q969E5, B3KQP4, Q9D6F9, Q80Y54, Q62364, NM_006087, P04350, TUBB-IV, TUBB-4, M(beta4, beta5, Tubb-IV, Tubb-4, TUBB-V, TUBB-5, AI-325297, TBB-IV, TBB-4, tubulin, beta IV, tubulin, beta4, tubulin, beta-4, tubulin, beta, V, tubulin, beta…	[DYT13]	DYT4 (32.57) DYT4 (32.57) DYT16 (13.23) DYT6 (6.24) Ano3 (3.86) ANO3 (3.42) THAP1 (2.48) PRKRA (2.11) CIZ1 (1.58)	no	yes	no	no
0.0505214	[OTOA, RGD1562741, Otoa, CT108, FLJ32773, MGC157747, MGC39813, OTOAN, DFNB22, autosomal recessive 22, Otoancorin, otoancorin, cancer/testis antigen 108, NM_001161683, Q8K561, Hs.408336, Q7RTW8, Q96M76, Q8NA86, RGD-1562741, CT-108, FLJ-32773, MGC-157747, MGC-39813, DFNB-22, autosomal recessive22, autosomal recessive-22, cancer/testis antigen108, cancer/testis antigen-108, Mm221073, NM001161683, Q8…	[DFNB16]	STRC (98.97)	no	yes	no	no
0.0505018	[WDR62, MGC166976, DKFZp686G1024, chromosome 19 open reading frame 14, FLJ33298, 2310038K02Rik, RGD1306714, MGC31423, DKFZp434J046, C19orf14, Wdr62, WD repeat-containing protein 62, DKFZP434J046, OTTMUSP00000029052, WD repeat domain 62, OTTMUSP00000029051, OTTMUSP00000029050, Q63HP9, NM_001083961, Q8NBF7, Hs.116244, Q7TQE9, Q659D7, O43379, Q3U3T8, Q6PGG0, Q96AD9, WDR-62, MGC-166976, DKFZp686G-102…	[MCPH5]	MCPH2 (33.15) MCPH2 (33.15) Primary microcephaly (12.51) MCPH7 (10.12) MCPH1 (2.66) CEP152 (2.04) CENPJ (1.93) reduced head circumference (1.44) STIL (1.10) ASPM (1.03)	no	yes	no	no
0.0503816	[ZNF32, AZF1, BC021601, AI646709, zinc finger protein 32 (KOX 30), Zfp637, KOX30, DZF11, Znf32, MGC54806, OTTMUSP00000025331, zinc finger protein KOX30, OTTMUSP00000025330, Zinc finger protein KOX30, zinc finger protein 32, Zinc finger protein-32 (KOX30), C2H2-546, zinc finger protein 637, zinc finger protein 1, Zinc finger protein 637, Zinc finger protein 32, zinc finger protein 11, OTTMUSP00000…	[SHFM4]	SHSF2 (32.88) SHFM2 (32.88) SHFM3 (12.72) split-hand/foot malformation 3 (12.72) split-hand/foot malformation (6.49) SHFM1 (1.29)	no	yes	no	no
0.049653	[WDR62, MGC166976, DKFZp686G1024, chromosome 19 open reading frame 14, FLJ33298, 2310038K02Rik, RGD1306714, MGC31423, DKFZp434J046, C19orf14, Wdr62, WD repeat-containing protein 62, DKFZP434J046, OTTMUSP00000029052, WD repeat domain 62, OTTMUSP00000029051, OTTMUSP00000029050, Q63HP9, NM_001083961, Q8NBF7, Hs.116244, Q7TQE9, Q659D7, O43379, Q3U3T8, Q6PGG0, Q96AD9, WDR-62, MGC-166976, DKFZp686G-102…	[MCPH3]	MCPH2 (37.76) MCPH2 (37.76) MCPH7 (10.68) Primary microcephaly (5.17) CEP152 (2.87) MCPH1 (1.72) CDK5RAP2 (1.44) reduced head circumference (1.01)	no	yes	no	no
0.0470624	[NPHP4, MGC125230, POC10, SLSN4, FLJ46306, KIAA0673, 4930564O18Rik, Nphp4, nephrocystin-4, POC10 centriolar protein homolog, nephrocystin 4, nephronophthisis 4, Nephroretinin, nephronophthisis 4 (juvenile) homolog (human), Nephrocystin-4, OTTHUMP00000221425, nephroretinin, OTTMUSP00000011441, Nephrocystin 4, Hs.462348, O75161, NM_015102, P59240, NPHP-IV, NPHP-4, MGC-125230, POC-10, SLSN-IV, SLSN-…	[meckel syndrome type 3, MKS3]	MKS1 (17.51) TMEM67 (17.30) RPGRIP1L (15.06) CC2D2A (11.03) NPHP1 (10.29) familial juvenile nephronophthisis (4.33) MKS2 (3.78) Cep290 (3.22) CEP290 (2.78) senior loken syndrome (2.58) Nephronophthisis (1.99) TMEM216 (1.87) Tmem216 (1.32) AHI1 (1.18)	no	yes	no	no
0.0451221	[DDHD1, MGC125147, KIAA1705, Ddhd1, 4921528E07Rik, 9630061G18Rik, C85251, FLJ42555, PA-PLA1, mKIAA1705, FLJ34209, DDHD domain-containing protein 1, OTTMUSP00000028434, OTTMUSP00000028395, OTTMUSP00000028839, Phospholipase DDHD1, Phosphatidic acid-preferring phospholipase A1 homolog, phospholipase DDHD1, phosphatidic acid-preferring phospholipase A1 homolog, OTTMUSP00000028840, OTTHUMP00000178998,…	[SPG15, Kjellin syndrome]	KIAA0415 (13.11) Ddhd2 (8.62) SPG18 (7.72) SPG39 (7.72) SPG30 (7.72) SPG30 (7.72) SPG18 (7.72) DDHD2 (5.97) SPG28 (3.77) SPG28 (3.77) SPG42 (3.77) SPG12 (2.68) SPG12 (2.48) SPG13 (2.15) SPG8 (2.01) CYP2U1 (1.82) SPG7 (1.36) SPG31 (1.05)	no	yes	no	no
0.045113	[TTBK2, Kiaa0847, AI326283, mKIAA0847, Ttbk, spinocerebellar ataxia 11, KIAA0847, TTK, 2610507N02Rik, Ttbk1, Ttbk2, B930008N24Rik, SCA11, TTBK, OTTMUSP00000016716, OTTMUSP00000016715, OTTMUSP00000016718, Tau tubulin kinase 2, OTTMUSP00000016717, tau tubulin kinase 2, tau tubulin kinase 1, tau-tubulin kinase 2, Tau-tubulin kinase 2, Q8BKA4, A2AW12, Hs.659846, Q571D1, Q3TSR6, Q3UVR3, O94932, Q8IVV1…	[SCA19]	SCA22 (16.79) SCA22 (16.79) SCA30 (10.22) spinocerebellar ataxia 27 (9.24) SCA26 (7.46) SCA26 (7.46) SCA20 (5.76) SCA15 (4.26) spinocerebellar ataxia 15 (4.26) SCA20 (4.17) SPTBN2 (3.65) PLEKHG4 (2.34) SCA28 (1.81) spinocerebellar ataxia 14 (1.80) SCA23 (1.43) FGF14 (1.31)	no	yes	no	no
0.0450215	[SPG21, ACP33, BM-019, MASPARDIN, Spg21, C78576, GL010, MGC94700, D9Wsu18e, spastic paraplegia 21 homolog (human), spastic paraplegia 21 autosomal recessive Mast syndrome protein, Acid cluster protein 33, maspardin, Spastic paraplegia 21 autosomal recessive Mast syndrome protein, Maspardin, spastic paraplegia 21 autosomal recessive Mast syndrome protein homolog, acid cluster protein 33, Spastic p…	[autosomal recessive spastic paraplegia]	SPG30 (16.83) SPG30 (16.83) SPG28 (8.05) SPG28 (8.05) autosomal recessive hereditary spastic paraplegia (6.25) SPG32 (5.05) SPG32 (5.05) Spg11 (4.96) SPG11 (4.76) SPG24 (4.60) SPG24 (4.60) HSP-TCC (4.32) mild cerebellar signs (3.96) thin corpus callosum (1.79) thinning of the corpus callosum (1.79) SPG16 (1.25)	no	yes	no	no
0.0440277	[MFSD8, MGC33302, MGC132950, RGD1310132, ceroid-lipofuscinosis, Ab2-276, 2810423E13Rik, AV142426, Mfsd8, neuronal 7, MGC132949, CLN7, AI836898, major facilitator superfamily domain containing 8, major facilitator superfamily domain-containing protein 8, Major facilitator superfamily domain-containing protein 8, ceroid-lipofuscinosis neuronal protein 7, Ceroid-lipofuscinosis neuronal protein 7, ce…	[batten-spielmeyer-vogt disease, spielmeyer-vogt disease, Batten Disease, Disease, Batten, batten-mayou disease, juvenile neuronal ceroid lipofuscinosis]	vogt-spielmeyer disease (12.61) CLN3 (11.61) CLN6 (10.06) neuronal ceroid-lipofuscinoses (9.68) CLN6 (9.09) neuronal ceroid lipofuscinosis, 5 (7.51) CLN8 (7.32) CLN5 (6.90) CLN8 (6.09) CLN1 (3.69) jansky-bielschowsky disease (3.56) CLN2 (2.31) PPT1 (2.15) TPP1 (1.62) palmitoyl-protein thioesterase (1.05)	no	yes	no	no
0.0439855	[KIAA0196, Kiaa0196, SPG8, MGC111053, E430025E21Rik, C76463, STRUM, MGC31278, mKIAA0196, AL022848, spastic paraplegia 8 (autosomal dominant), WASH complex subunit strumpellin, strumpellin, KIAA0196 gene, RIKEN cDNA E430025E21 gene, NM_014846, Q8C2E7, Q8BGY1, Hs.270043, Q3KQX5, Q8TBQ2, A8K4R7, Q8K2J2, Q12768, KIAA-0196, Kiaa-0196, SPG-VIII, SPG-8, MGC-111053, MGC-31278, mKIAA-0196, AL-022848, Mm21…	[autosomal recessive hereditary spastic paraplegia]	Spg11 (18.07) SPG11 (17.43) HSP-TCC (15.97) SPG7 (5.53) SPG21 (4.57) SPG21 (4.25) SPG7 (3.84) SPG18 (2.48) SPG39 (2.48) SPG18 (2.48) SPG28 (2.44) SPG28 (2.44) Ddhd2 (1.71) ZFYVE26 (1.65) SPG15 (1.56) Troyer syndrome (1.51) spastic paraplegia, hereditary (1.49) SPG20 (1.40) DDHD2 (1.37) ATL1 (1.36) pure hereditary spastic paraplegia (1.05)	no	yes	no	no
0.0430378	[EXOSC3, bA3J10.7, p10, AI593501, hRrp-40, MGC723, Exosc3, EXOS3, 2310005D06Rik, hRrp40p, RRP40, CGI-102, Rrp40, Rrp40p, RP11-3J10.8, MGC15120, exosome complex exonuclease RRP40, exosome component 3, OTTMUSP00000008075, exosome component Rrp40, OTTMUSP00000008050, ribosomal RNA-processing protein 40, Ribosomal RNA-processing protein 40, OTTHUMP00000215531, Exosome component 3, Exosome complex exo…	[pontocerebellar hypoplasia type 6, PCH6]	pontocerebellar hypoplasia type 1 (50.00) RARS2 (40.20) Pontoneocerebellar hypoplasia (4.34) VRK1 (2.73) progressive Microcephaly (2.56)	no	yes	no	no
0.0429276	[TBC1D20, 1110028I04Rik, TBC20, AI414693, chromosome 20 open reading frame 140, MGC94895, FLJ45119, Tbc1d20, 2810442O16Rik, C20orf140, dJ852M4.2, TBC1 domain family member 20, TBC1 domain family, member 20, OTTMUSP00000016876, NM_144628, Hs.590876, Q9BYM7, Q3TYW9, Q9D9I4, Q96BZ9, Q99LW2, Q96NE1, A8K6I3, Q6ZSY8, Q5JWQ7, Q9H140, TBC1D-20, TBC-20, AI-414693, chromosome 20 open reading frame140, chro…	[Martsolf syndrome]	Rab3gap2 (34.67) RAB3GAP2 (31.98) warburg micro syndrome (20.80) RAB3GAP1 (12.13)	no	yes	no	no
0.0428579	[B9D1, EPPB9, MGC189582, Eppb9, B9d1, AW045994, MKSR1, B9 protein domain 1, endothelial precursor cells protein B9, B9 domain-containing protein 1, OTTMUSP00000006030, OTTHUMP00000065904, Endothelial precursor cells protein B9, OTTHUMP00000065902, MKS1-related protein 1, endothelial precursor protein B9, Hs.462445, P0C5J2, Q9UPM9, Q9BU22, Rn.3741, Q9R1S0, NM_015681, B9D-I, B9D-1, EPPB-IX, EPPB-9,…	[joubert syndrome 2, JBTS2, CORS2]	Tmem216 (48.44) TMEM216 (38.78) MKS2 (9.66) MKS1 (1.44)	no	yes	no	no
0.0423879	[ZFYVE26, 9330197E15Rik, Gm893, Kiaa0321, 4930465A13, spastic paraplegia 15 (complicated, ZFY26, A630028O16Rik, DKFZp781H1112, mKIAA0321, Zfyve26, SPG15, DKFZp686F19106, KIAA0321, Spastizin, zinc finger FYVE domain-containing protein 26, zinc finger, FYVE domain containing 26, spastizin, Zinc finger FYVE domain-containing protein 26, Q7Z3I1, NM_015346, Q3V1N3, Q6AW90, Q8BY74, Q5DU37, Q3TEM9, Hs.9…	[autosomal recessive spastic paraplegia]	Spg11 (13.58) SPG11 (13.05) HSP-TCC (11.86) SPG30 (10.08) SPG30 (10.08) autosomal recessive hereditary spastic paraplegia (7.26) SPG28 (4.91) SPG28 (4.91) SPG32 (2.90) SPG32 (2.90) mild cerebellar signs (2.78) SPG24 (2.70) SPG24 (2.70) thin corpus callosum (2.51) thinning of the corpus callosum (2.51) Distal amyotrophy (1.72) SPG16 (1.03) spastic paraplegia, hereditary (1.02)	no	yes	no	no
0.0411872	[INPP5E, MGC117201, 1200002L24Rik, MORMS, INP5E, mKIAA0123, PPI5PIV, Inpp5e, 72kDa, CORS1, JBTS1, Phosphatidylinositol-4,5-bisphosphate 5-phosphatase, 72 kDa inositol polyphosphate 5-phosphatase, Phosphatidylinositol polyphosphate 5-phosphatase type IV, phosphatidylinositol (4,5) bisphosphate 5-phosphatase, Inositol polyphosphate-5-phosphatase, 72kD, OTTMUSP00000013735, OTTMUSP00000013736, inosit…	[joubert syndrome 2, JBTS2, CORS2]	JBTS1 (76.77) Tmem216 (10.20) TMEM216 (8.52) 'molar tooth sign' (2.41)	no	yes	no	no
0.0408522	[CMIP, 5830471E12Rik, Tc-Mip, Cmip, AI464126, Kiaa1694, 4933407C03Rik, c-Mip, AI314065, TCMIP, KIAA1694, RGD1306101, C-MAF-inducing protein, C-Maf-inducing protein, c-Maf-inducing protein, tc-Mip, Truncated c-Maf-inducing protein, RIKEN cDNA 4933407C03 gene, truncated c-Maf-inducing protein, Q69ZD2, Q9D486, Q9C0G9, Q8IY22, Q8C3N2, Hs.724370, Q8K148, AI-464126, Kiaa-1694, AI-314065, KIAA-1694, RGD…	[SLI2]	SLI1 (94.15) SLI1 (5.71)	no	yes	no	no
0.040655	[GIMAP5, IMAP3, FLJ11296, Iddm1, hIAN5, Ian4, IAN4, Ian4l1, Ian5, E230026N22Rik, GIMA5, IAN5, Gimap5, Lyp, D630024P16, immune associated nucleotide 4 like 1 (mouse), HIMAP3, IAN-5, IAN-4, Imap3, IAN4L1, Immunity-associated nucleotide 4 protein, Immunity-associated protein 3, Immunity-associated nucleotide 4-like 1 protein, immunity-associated nucleotide 4 protein, GTPase IMAP family member 5, imm…	[insulin-dependent diabetes mellitus 4, IDDM4]	IDDM4 (52.96) Iddm1 (10.10) IDDM1 (9.40) Iddm5 (7.06) Iddm2 (5.70) IDDM2 (4.53) Iddm3 (4.38) IDDM3 (3.70) insulin-dependent diabetes mellitus 2 (2.11)	no	yes	no	no
0.0393153	[REEP1, AW558420, D6Ertd253e, FLJ13110, chromosome 2 open reading frame 23, C2orf23, C2ORF23, RGD1305230, SPG31, Reep1, C87808, Receptor expression-enhancing protein 1, receptor expression enhancing protein 1, receptor accessory protein 1, OTTMUSP00000038199, receptor expression-enhancing protein 1, OTTHUMP00000209558, Q8BGH4, Hs.368884, Q53TI0, Q9H902, NM_001164730, REEP-I, REEP-1, AW-558420, FL…	[autosomal recessive hereditary spastic paraplegia]	Spg11 (16.72) SPG11 (16.18) HSP-TCC (14.94) SPG7 (10.30) SPG7 (5.61) spastic paraplegia, hereditary (3.68) SPG21 (3.36) SPG21 (3.17) ATL1 (2.67) SPG18 (1.60) SPG39 (1.60) SPG18 (1.60) SPG28 (1.60) SPG28 (1.60) spastic paraplegia 3, autosomal dominant (1.50) ZFYVE26 (1.36) SPG15 (1.30) Troyer syndrome (1.26) Ddhd2 (1.23) SPG20 (1.18) spastic paraplegia (1.09) DDHD2 (1.03) pure spastic paraplegia (…	no	yes	no	no
0.0392157	[PRR7, Prr7, MGC10772, XM_484263, Proline-rich protein 7, synaptic proline-rich membrane protein, OTTHUMP00000223843, OTTHUMP00000223842, OTTHUMP00000223844, proline rich 7 (synaptic), proline-rich protein 7, Synaptic proline-rich membrane protein, P0C6T3, Q8WU53, Rn.162185, Q9BTA7, NM_001174101, Hs.534492, Q3V0I2, Q8TB68, PRR-VII, PRR-7, Prr-VII, Prr-7, MGC-10772, XM484263, Proline-rich protein …	[PSORS9]	PRR9 (33.33) Prr9 (33.33) PRR9 (33.33)	no	yes	no	no
0.0391721	[RTN2, NSPL1, Ms10p, MMS10-P, NSP2, RTN2-B, Nspl1, MGC35990, NSPLI, NSP-like protein 1, NSP-like protein I, Rtn2, Neuroendocrine-specific protein-like I, neuroendocrine-specific protein-like 1, reticulon-2, Reticulon-2, neuroendocrine-specific protein-like I, reticulon 2 (Z-band associated protein), formerly RTN2w, NSP-like 1, Neuroendocrine-specific protein-like 1, reticulon 2, O75298, O60509, O…	[SPG9, bilateral cataracts, gastroesophageal reflux, and spastic paraparesis with amyotrophy, autosomal dominant spastic paraparesis]	SPG12 (24.55) SPG12 (22.25) SPG33 (18.57) ZFYVE27 (11.50) SPG31 (5.57) SPG13 (4.20) SPG8 (3.87) REEP1 (2.76) KIAA0196 (1.60) FSP3 (1.32) SPG10 (1.02)	no	yes	no	no
0.0390236	[CYP2U1, 8430436A10Rik, P450TEC, CP2U1, Cyp2u1, Cytochrome P450, family 2, subfamily U, polypeptide 1, cytochrome P450 2U1, cytochrome P450, family 2, subfamily u, polypeptide 1, cytochrome P450, 2u1, cytochrome P450, family 2, subfamily U, polypeptide 1, OTTHUMP00000219687, Cytochrome P450 2U1, Hs.109087, Q9CX98, Q8BIM3, Q96EQ6, Q7Z449, Q4V8D1, Rn.161862, B2RMV7, NM_183075, CYP2U-I, CYP2U-1, CP2…	[SPG21]	KIAA0415 (8.43) SPG18 (7.77) SPG30 (7.77) SPG18 (7.77) SPG30 (7.77) Ddhd2 (4.42) SPG39 (3.70) SPG28 (3.70) SPG42 (3.70) SPG28 (3.70) ZFYVE26 (3.27) DDHD2 (3.18) SPG15 (3.05) SPG12 (2.77) SPG12 (2.59) SPG13 (2.29) KIAA0196 (2.22) SPG8 (2.16) complicated hereditary spastic paraplegia (1.96) Spg11 (1.77) SPG11 (1.70) SPG7 (1.59) HSP-TCC (1.55) SPG31 (1.18) REEP1 (1.04)	no	yes	no	no
0.0379874	[B9D2, RGD1566122, ICIS-1, B9d2, MGC41256, MKSR2, MGC4093, B9 protein domain 2, B9 domain-containing protein 2, involved in cIlia stability-1, MKS1-related protein 2, P0C5J3, Q8R045, Q9BPU9, Rn.22197, Q3UK10, Hs.567596, NM_030578, B9D-II, B9D-2, RGD-1566122, ICIS-I, ICIS1, ICIS 1, B9d-II, B9d-2, MGC-41256, MKSR-II, MKSR-2, MGC-4093, B9 protein domain II, B9 protein domain2, B9 protein domain-2, B…	[meckel syndrome type 3, MKS3]	MKS1 (23.79) CC2D2A (20.02) TMEM67 (15.99) MKS2 (14.62) RPGRIP1L (9.27) MKS5 (6.47) Tmem216 (2.86) TMEM216 (2.49) NPHP1 (1.44)	no	yes	no	no
0.0375053	[RTN2, NSPL1, Ms10p, MMS10-P, NSP2, RTN2-B, Nspl1, MGC35990, NSPLI, NSP-like protein 1, NSP-like protein I, Rtn2, Neuroendocrine-specific protein-like I, neuroendocrine-specific protein-like 1, reticulon-2, Reticulon-2, neuroendocrine-specific protein-like I, reticulon 2 (Z-band associated protein), formerly RTN2w, NSP-like 1, Neuroendocrine-specific protein-like 1, reticulon 2, O75298, O60509, O…	[spastic paraplegia 17, Silver syndrome, silver spastic paraplegia syndrome, SPG17]	SPG12 (18.65) SPG12 (17.56) SPG31 (6.20) ZFYVE27 (5.44) SPG33 (5.33) REEP1 (3.85) SPG13 (3.55) SPG8 (3.37) KIAA0415 (2.78) SPG18 (2.60) SPG39 (2.60) SPG30 (2.60) SPG42 (2.60) SPG18 (2.60) SPG30 (2.60) SPG10 (2.26) BSCL2 (2.25) KIAA0196 (1.83) FSP3 (1.58) SPG2 (1.19) SPG16 (1.15) ATL1 (1.07)	no	yes	no	no
0.0373785	[SLC12A7, Kcc4, KCC4, AA408796, Slc12a7, DKFZp434F076, D13Ertd261e, S12A7, potassium/chloride transporter KCC4, Solute carrier family 12 (potassium/chloride transporters), member 7, Solute carrier family 12 member 7, K-Cl cotransporter 4, electroneutral potassium-chloride cotransporter 4, solute carrier family 12 (potassium/chloride transporters), member 7, DKFZP434F076, furosemide-sensitive KCl …	[Andermann syndrome, ACCPN, agenesis of the corpus callosum with peripheral neuropathy]	SLC12A6 (99.66)	no	yes	no	no
0.0373088	[ARL6, BBS3, 1110018H24Rik, Arl6, 2210411E14Rik, MGC32934, RP55, OTTHUMP00000214309, ADP-ribosylation factor-like 6, OTTMUSP00000032382, OTTHUMP00000214310, Bardet-Biedl syndrome 3 protein, OTTMUSP00000032381, ADP-ribosylation-like factor homolog ARL6, bardet-Biedl syndrome 3 protein, ADP-ribosylation-like 6, ADP-ribosylation factor-like protein 6, OTTHUMP00000214308, A8KA93, NM_032146, Q9H0F7, O…	[BBS9]	BBS5 (13.13) BBS6 (12.91) BBSome (9.70) BBS1 (7.42) BBS4 (7.13) BBS12 (6.76) BBS12 (6.04) BBS2 (5.67) bardet-biedl syndrome 7 (5.13) bardet-biedl syndrome 10 (4.70) BBS8 (4.42) BBS10 (4.30) BBS7 (4.27) MKKS (2.56) TTC8 (2.08) kaufman-mckusick syndrome (1.78) Hypogenitalism (1.33)	no	yes	no	no
0.036138	[RTN2, NSPL1, Ms10p, MMS10-P, NSP2, RTN2-B, Nspl1, MGC35990, NSPLI, NSP-like protein 1, NSP-like protein I, Rtn2, Neuroendocrine-specific protein-like I, neuroendocrine-specific protein-like 1, reticulon-2, Reticulon-2, neuroendocrine-specific protein-like I, reticulon 2 (Z-band associated protein), formerly RTN2w, NSP-like 1, Neuroendocrine-specific protein-like 1, reticulon 2, O75298, O60509, O…	[SPG15, Kjellin syndrome]	SPG12 (9.25) KIAA0415 (8.87) SPG12 (8.72) SPG18 (5.40) SPG39 (5.40) SPG30 (5.40) SPG18 (5.40) SPG30 (5.40) Ddhd2 (3.42) SPG31 (3.11) ZFYVE27 (2.72) SPG28 (2.64) SPG42 (2.64) SPG28 (2.64) SPG33 (2.64) DDHD2 (2.58) RTN1 (2.52) REEP1 (1.95) SPG13 (1.76) SPG8 (1.68) RTN3 (1.54) SPG7 (1.49) ATL1 (1.47) SPG2 (1.22)	no	yes	no	no
0.0361143	[USH1G, SANS, Sans, FLJ33924, Ush1g, ANKS4A, Usher syndrome type-1G protein, jackson shaker protein, Usher syndrome type-1G protein homolog, Jackson shaker protein, Usher syndrome 1G (autosomal recessive), Usher syndrome 1G homolog (human), Scaffold protein containing ankyrin repeats and SAM domain, scaffold protein, amkyrin repeats and SAM domain containing, scaffold protein, ankyrin repeats and…	[DFNB12]	USH1D (58.42) CDH23 (9.11) USH1A (6.72) PCDH15 (5.92) USH1C (3.29) USH1F (3.05) usher syndrome type 1 (2.54) 10q21-q22 (2.51) USH1C (2.34) US1 (1.99) Usher Syndrome (1.77) USH1B (1.62)	no	yes	no	no
0.0360516	[BEAN1, Bean1, RGD1562003, MGC169808, SCA31, brain expressed, associated with NEDD4, 1, protein BEAN, Brain-expressed protein associating with Nedd4, Protein BEAN, B3KPC0, Hs.97805, Q3B7T3, NM_001136106, Q9EQG5, BEAN-I, BEAN-1, Bean-I, Bean-1, RGD-1562003, MGC-169808, SCA-31, brain expressed, associated with NEDD4, I, brain expressed, associated with NEDD4,1, brain expressed, associated with NEDD…	[SCA11]	SCA31 (46.70) SCA31 (46.70) PLEKHG4 (2.89) spinocerebellar ataxia type 4 (2.27) SCA4 (1.03)	no	yes	no	no
0.0359202	[USH1G, SANS, Sans, FLJ33924, Ush1g, ANKS4A, Usher syndrome type-1G protein, jackson shaker protein, Usher syndrome type-1G protein homolog, Jackson shaker protein, Usher syndrome 1G (autosomal recessive), Usher syndrome 1G homolog (human), Scaffold protein containing ankyrin repeats and SAM domain, scaffold protein, amkyrin repeats and SAM domain containing, scaffold protein, ankyrin repeats and…	[deafness, autosomal recessive 31, DFNB31]	DFNB31 (25.33) USH2D (17.55) Gpr98 (7.36) USH1A (6.76) USH1B (5.00) USH2A (4.68) Ush2a (4.27) USH1D (3.75) USH2C (3.41) USH1C (3.31) USH1F (3.06) USH1C (2.35) US1 (2.00) Usher Syndrome (1.78) PCDH15 (1.46) CLRN1 (1.29) USH2A (1.28) DFNB18 (1.28) usher syndrome type 1 (1.26)	no	yes	no	no
0.0358861	[FGD4, FRABIN, Frabp, CMT4H, FRABP, Fgd4, 9030023J02Rik, ZFYVE6, 9330209B17Rik, DKFZp434K1572, FLJ34370, FGD1 family, FLJ42663, DKFZp313E1818, MGC57222, FGD1-related F-actin-binding protein, actin-filament binding protein frabin, frabin, FGD1 family, member 4, FYVE, RhoGEF, and PH domain-containing protein 4, FYVE, RhoGEF and PH domain containing 4, Zinc finger FYVE domain-containing protein 6, F…	[CMT4C]	SH3TC2 (94.86) MTMR2 (2.11) GDAP1 (1.60)	no	yes	no	no
0.0354047	[LGI4, MGC107385, LGIL3, Lgi4, clp, Lgil3, LGI1-like protein 3, Leucine-rich glioma-inactivated protein 4, leucine-rich glioma-inactivated gene 4, leucine-rich repeat LGI family member 4, leucine-rich glioma-inactivated protein 4, leucine-rich glioma inactivated protein 4, leucine-rich repeat LGI family, member 4, Leucine-rich gene, glioma-inactivated, 4, Leucine-rich repeat LGI family member 4, …	[lateral temporal epilepsy]	ETL1 (31.80) LGI2 (19.48) LGI1 (14.11) Adam22 (9.61) ADAM22 (8.85) LGI3 (6.04) Auditory auras (5.19) autosomal dominant partial epilepsy with auditory features (3.67)	no	yes	no	no
0.0349389	[SPG11, Gm3650, FLJ21439, KIAA1840, SPTCS, Spg11, RGD1562529, DKFZp762B1512, spastic paraplegia 11 (autosomal recessive), spatacsin, colorectal carcinoma-associated protein, spastic paraplegia 11 protein, Spatacsin, Spastascin, Colorectal carcinoma-associated protein, Spastic paraplegia 11 protein, Hs.683876, Q8N270, Q69YG6, NM_001160227, A8KAX9, Q96JI7, Q8TBU9, Q9H734, Hs.656271, Q58G86, Q4VC11,…	[autosomal dominant hereditary spastic paraplegia]	spastic paraplegia 4, autosomal dominant (16.64) spastic paraplegia, hereditary (12.52) ATL1 (8.81) KIAA0196 (6.17) spastic paraplegia 3, autosomal dominant (5.71) SPG10 (4.99) ZFYVE26 (4.56) SPG15 (4.40) SPG8 (3.97) REEP1 (3.49) NIPA1 (3.21) lower limb spasticity (2.56) SPG31 (2.31) thin corpus callosum (2.16) thinning of the corpus callosum (2.16) FSP3 (1.89) Spasticity, progressive (1.85) spas…	no	yes	no	no
0.0345256	[SLC12A4, rKCC1, mKCC1, S12A4, Slc12a4, RBCKCC1, FLJ40489, hKCC1, AW546649, FLJ17069, Kcc1, KCC1, erythroid K-Cl cotransporter 1, Solute carrier family 12 (potassium/chloride transporters), member 4, Furosemide-sensitive K-Cl cotransporter, furosemide-sensitive K-Cl cotransporter, potassium/chloride cotransporter 1, solute carrier family 12, member 4, Erythroid K-Cl cotransporter 1, electroneutra…	[Andermann syndrome, ACCPN, agenesis of the corpus callosum with peripheral neuropathy]	SLC12A6 (99.69)	no	yes	no	no
0.0345223	[VPS37A, VP37A, FLJ42616, Vps37A, hVps37A, AW261445, polyglutamine binding protein 2, 4930592A21Rik, D8Ertd531e, 2210018P21Rik, PQBP2, vacuolar protein sorting 37A (yeast), FLJ32642, MGC116266, HCRP1, Vps37a, vacuolar protein sorting 37A, vacuolar protein sorting 37 homolog A (S. cerevisiae), ESCRT-I complex subunit VPS37A, vacuolar protein sorting-associated protein 37A, Hepatocellular carcinoma…	[SPG15, Kjellin syndrome]	KIAA0415 (13.93) SPG18 (8.31) SPG39 (8.31) SPG30 (8.31) SPG18 (8.31) SPG30 (8.31) Ddhd2 (4.73) SPG28 (4.06) SPG42 (4.06) SPG28 (4.06) DDHD2 (3.40) SPG12 (3.00) SPG12 (2.80) SPG13 (2.46) SPG8 (2.32) SPG7 (1.71) SPG31 (1.26) KIAA0196 (1.16) mental retardation, aphasia, shuffling gait, and adducted thumbs (1.07) CYP2U1 (1.07)	no	yes	no	no
0.0334005	[RTN2, NSPL1, Ms10p, MMS10-P, NSP2, RTN2-B, Nspl1, MGC35990, NSPLI, NSP-like protein 1, NSP-like protein I, Rtn2, Neuroendocrine-specific protein-like I, neuroendocrine-specific protein-like 1, reticulon-2, Reticulon-2, neuroendocrine-specific protein-like I, reticulon 2 (Z-band associated protein), formerly RTN2w, NSP-like 1, Neuroendocrine-specific protein-like 1, reticulon 2, O75298, O60509, O…	[autosomal dominant hereditary spastic paraplegia]	SPG12 (14.79) SPG12 (10.24) ATL1 (8.42) REEP1 (7.14) Spast (6.07) SPAST (6.02) SPG31 (5.97) spastic paraplegia 4, autosomal dominant (4.88) spastic paraplegia 3, autosomal dominant (4.78) SPG10 (4.68) FSP3 (4.43) SPG8 (3.94) KIAA0196 (3.68) NIPA1 (2.83) RTN1 (1.88) ZFYVE27 (1.62) KIF5A (1.38) SPG42 (1.38) SPG33 (1.38) RTN3 (1.17) spastic paraplegia, hereditary (1.03)	no	yes	no	no
0.0330374	[TSEN2, SEN2, Tsen2, SEN2L, PCH2B, MGC4440, HsSen2, Sen2, RGD1309946, AU067695, MGC2776, tRNA splicing endonuclease 2 homolog (SEN2, MGC69703, tRNA-intron nuclease 2, OTTHUMP00000207749, OTTHUMP00000207748, hsSen2, tRNA splicing endonuclease 2, S. cerevisiae, homolog of, OTTMUSP00000028111, tRNA-splicing endonuclease subunit Sen2, tRNA splicing endonuclease 2 homolog (S. cerevisiae), tRNA-intron …	[CLAM, cerebellar atrophy with progressive microcephaly, PCH3]	TSEN34 (45.57) TSEN15 (24.95) TSEN54 (14.23) PCH2 (6.05) PCH4 (4.30) trna-splicing endonuclease (1.71) Pontoneocerebellar hypoplasia (1.67) pontocerebellar hypoplasia type 1 (1.51)	no	yes	no	no
0.0330199	[CC2D2A, 5730509K17Rik, JBTS9, KIAA1345, Cc2d2a, C2D2A, MKS6, Coiled-coil and C2 domain-containing protein 2A, coiled-coil and C2 domain-containing protein 2A, OTTHUMP00000217873, OTTHUMP00000217872, Coiled-coil and C2 domains-containing protein 2A, OTTMUSP00000019778, OTTMUSP00000019776, coiled-coil and C2 domain containing 2A, A6ND97, Q8CFW7, B3FW08, Q9P2K1, Q9H8A7, Q8BP57, Hs.590928, Q3SYP3, N…	[joubert syndrome 2, JBTS2, CORS2]	Tmem216 (41.92) TMEM216 (35.42) C2CD3 (9.18) 'molar tooth sign' (3.39) MKS1 (2.59) AHI1 (1.93) TMEM67 (1.89) NPHP1 (1.36) Joubert syndrome (1.25)	no	yes	no	no
0.0329351	[MYO9A, 4732465J09Rik, Myo9a, FLJ13244, Myr7, FLJ11061, MYR7, C230003M11, C130068I12Rik, MGC71859, myr 7, Myosin-IXa, unconventional myosin-9a, Unconventional myosin-9a, Myosin IXa, MYO9A variant protein, OTTMUSP00000046733, OTTMUSP00000046735, Myr 7, myosin-IXa, OTTMUSP00000046734, myosin IXA, NM_006901, Q9NUY2, Q6P986, Q4VBD3, Q14787, Q9Z1N3, Q3TRT5, B0I1T5, Q8C170, Q9H8T5, Q3YLD7, B2RTY4, Q3YL…	[bardet-biedl syndrome 10, BBS10]	BBS10 (82.16) bardet-biedl syndrome 7 (7.41) BBS7 (5.95) BBS4 (3.52)	no	yes	no	no
0.0322044	[USH1C, MGC112571, Ush1c, NY-CO-38, NY-CO-37, PDZ-73, AIE-75, AIE75, harmonin, 2010016F01Rik, autosomal recessive 18, PDZ73, PDZ-45, DFNB18, ush1cpst, PDZ-73/NY-CO-38, renal carcinoma antigen NY-REN-3, autoimmune enteropathy-related antigen AIE-75, antigen NY-CO-38/NY-CO-37, usher syndrome type-1C protein, Usher syndrome type-1C protein homolog, Harmonin (Usher syndrome 1C gene), OTTMUSP000000318…	[DFNB23]	PCDH15 (25.50) USH1A (21.92) USH1F (21.47) US1 (6.80) USH1D (6.30) type 1 usher syndrome (4.06) Usher Syndrome (3.83) USH1B (3.25) CDH23 (2.67) stereocilium bundle (1.28) MYO7A (1.12)	no	yes	no	no
0.0317122	[CLRN1, Ush3, Ush3a, Usher syndrome 3A, Clrn1, USH3A, A130002D11Rik, USH3, Usher syndrome type III A, usher syndrome type-3 protein homolog, Usher syndrome type-3 protein homolog, Clarin 1, Clarin-1, clarin-1, OTTHUMP00000216724, clarin 1, Usher syndrome 3A homolog, Usher syndrome type-3 protein, Q8K445, Q8K446, NM_001195794, P58418, Rn.57072, Q8N6A9, Q8CJ58, Hs.380222, CLRN-I, CLRN-1, Ush-III, U…	[DFNB12]	USH1D (59.05) USH1A (10.44) CDH23 (7.97) PCDH15 (4.82) Usher Syndrome (4.28) US1 (3.11) USH1B (2.30) USH1F (2.29) USH1C (1.83) usher syndrome type 1 (1.30) USH1C (1.24)	no	yes	no	no
0.0636231	[TUBGCP5, MGC38608, B130010C12Rik, KIAA1899, GCP5, Tubgcp5, Kiaa1899, mKIAA1899, GCP-5, Gamma-tubulin complex component 5, Tubulin-gamma complex-associated protein 5, gamma-tubulin complex component GCP5, tubulin, gamma complex associated protein 5, gamma-tubulin complex component 5, NM_001102610, Q3U8X5, Q96PY8, Q8BKN5, Hs.533898, Q69Z75, Q8C083, Q8BLJ9, Q96RT8, Q6IQ52, TUBGCP-V, TUBGCP-5, MGC-3…	[FSP3, SPG6]	NIPA1 (99.44)	no	no	yes	no
0.0425924	[RNF32, MGC107158, 2700025B22Rik, FKSG33, Rnf32, HSD15, Lmbr2, 1700009J01Rik, 4930542N22Rik, limb region protein 2, Limb region protein 2, limb region 2, RING finger protein 32, ring finger protein 32, OTTHUMP00000200007, OTTHUMP00000200008, OTTHUMP00000200127, Q8N6V8, NM_001184996, Q6X7T4, Q9H0A6, Hs.446194, Q6FIB3, Q9DAJ3, Q96BM5, Q8TDG0, Q9JIT1, Q9D9X0, Q9Y6U1, RNF-32, MGC-107158, FKSG-33, Rnf…	[polydactyly of triphalangeal thumb, PPD2]	LMBR1 (73.80) triphalangeal thumb polysyndactyly syndrome (12.62) ZRS (11.64) 7q36 (1.21)	no	no	yes	no
0.0371031	[CYFIP1, KIAA0068, E030028J09Rik, l(7)1Rl, P140SRA-1, SRA1, mKIAA0068, CYFP1, Shyc, l7Rl1, P140sra1, Kiaa0068, Sra-1, Sra1, Cyfip1, pl-1, SHYC, l71Rl, FLJ45151, p140sra-1, cytoplasmic FMR1 interacting protein 1, cytoplasmic FMRP interacting protein 1, Specifically Rac1-associated protein 1, cytoplasmic FMR1-interacting protein 1, selective hybridizing clone, specifically Rac1-associated protein 1…	[FSP3, SPG6]	NIPA1 (98.72) 15q11.2 (1.15)	no	no	yes	no
0.0351875	[TMOD2, N-TMOD, MGC39481, N-Tmod, Tmod2, NTMOD, Ntmod, tropomodulin 2, tropomodulin 2 (neuronal), neural tropomodulin, tropomodulin-2, Tropomodulin-2, Neuronal tropomodulin, Tropomodulin 2, neuronal, neuronal tropomodulin, Rn.74047, Q3UH50, P70566, Q9CUK4, Hs.513734, Q9NZR1, NM_001142885, Q9JLH9, Q9JKK7, Q8BGX9, TMOD-II, TMOD-2, MGC-39481, Tmod-II, Tmod-2, tropomodulin II, tropomodulin2, tropomod…	[ALS7, amyotrophic lateral sclerosis 7]	amyotrophic lateral sclerosis 5 (59.21) ALS5 (40.79)	no	no	yes	no
0.0624819	[PCSK2, AI839700, Nec-2, Nec2, NEC2, NEC 2, Pcsk2, SPC2, Rpc2, 6330411F23Rik, PC2, Phpp-2, neuroendocrine convertase 2, OTTHUMP00000040511, proprotein convertase 2, OTTMUSP00000002995, Proprotein convertase 2, prohormone convertase 2, Prohormone convertase 2, proprotein convertase subtilisin/kexin type 2, Neuroendocrine convertase 2, subtilisin-like prohormone convertases, Proprotein convertase s…	[type 2 polycystic kidney disease, polycystic kidney disease, type 2, PKD2, polycystic kidney disease 2]	PKD2 (37.27) PC2 (17.74) PC2 (17.72) PKD1 (12.45) PC1 (7.26) pachyonychia congenita, jadassohn-lewandowsky type (7.03)	no	no	no	yes
0.056029	[RPGRIP1L, JBTS7, 4931437C01, RPGRIP1-like protein, KIAA1005, MKS5, Rpgrip1l, 1700047E16Rik, RGD1311099, NPHP8, Ftm, CORS3, DKFZp686C0668, FTM, fantom, Protein fantom, protein fantom, RPGR-interacting protein 1-like protein, RPGRIP1-like, nephrocystin 8, fantom homolog, OTTMUSP00000029151, Rpgrip1-like, Q9Y2K8, Q8CG73, Q68CZ1, A0PJ88, Hs.298382, NM_001127897, JBTS-VII, JBTS-7, 4931437C-01, KIAA-1…	[NPH2, NPHP2, Infantile nephronophthisis]	NPHP4 (21.68) NPHP4 (14.66) NPHP3 (12.48) NPHP1 (11.19) NPH3 (10.88) CC2D2A (9.65) familial juvenile nephronophthisis (4.70) Nephronophthisis (2.55) TMEM67 (2.09) senior loken syndrome (1.87) IQCB1 (1.87) B9D2 (1.63)	no	no	no	yes
0.0488927	[NPC1, lcsd, Npc1, NPC, FLJ98532, C85354, A430089E03Rik, D18Ertd723e, spm, D18Ertd139e, nmf164, Niemann Pick type C1, Niemann-Pick C1 protein, Niemann-Pick disease, type C1, NPC1 gene, sphingomyelinosis, NM_000271, O15118, Q9P130, Hs.464779, Hs.715623, O35605, O35604, NPC-I, NPC-1, Npc-I, Npc-1, FLJ-98532, nmf-164, Niemann Pick type C-I, Niemann Pick type C-1, Niemann-Pick disease, type C-I, Niem…	[Nasopharyngeal carcinoma]	NPC (53.80) carcinoma of nasopharynx (30.22) Nuclear Pore (15.55)	no	no	no	yes
0.0470772	[CHD7, WBE1, FLJ20361, Todo, IS3, A730019I05Rik, CHD-7, Chd7, Edy, Whi, KAL5, KIAA1416, Cycn, Obt, Lda, Flo, Cyn, FLJ20357, RP23-464N23.1, Gena 52, OTTMUSP00000004792, GENA 47, GENA 60, chromodomain helicase DNA binding protein 7, metis, ATP-dependent helicase CHD7, Chromodomain helicase DNA binding protein 7, chromodomain helicase DNA binding protein 7 isoform CRA_e, Chromodomain-helicase-DNA-bi…	[hyperostosis-hyperphosphatemia syndrome, HHS, hyperostosis with hyperphosphatemia]	CHARGE Syndrome (99.80)	no	no	no	yes
0.046922	[CBX5, Hp1a, chromobox homolog 5 (Drosophila HP1 alpha), HP1A, chromobox homolog 5 (HP1 alpha homolog, C75991, 2610029O15Rik, HP1, HP1 alpha, Cbx5, chromobox homolog 5 (HP1 alpha homolog, Drosophila), heterochromatin protein 1 homolog alpha, HP1Hs alpha, Antigen p25, Heterochromatin protein 1 homolog alpha, HP1-ALPHA, antigen p25, chromobox protein homolog 5, heterochromatin protein 1-alpha, Chro…	[Hyperoxaluria, Primary, primary hyperoxaluria, Primary oxalosis, Primary Oxaluria]	Glycolic aciduria (99.11)	no	no	no	yes
0.0466658	[CHD7, WBE1, FLJ20361, Todo, IS3, A730019I05Rik, CHD-7, Chd7, Edy, Whi, KAL5, KIAA1416, Cycn, Obt, Lda, Flo, Cyn, FLJ20357, RP23-464N23.1, Gena 52, OTTMUSP00000004792, GENA 47, GENA 60, chromodomain helicase DNA binding protein 7, metis, ATP-dependent helicase CHD7, Chromodomain helicase DNA binding protein 7, chromodomain helicase DNA binding protein 7 isoform CRA_e, Chromodomain-helicase-DNA-bi…	[hoyeraal-hreidarsson syndrome, HHS]	CHARGE Syndrome (99.78)	no	no	no	yes
0.0443639	[FSIP1, 4933432K11Rik, FLJ35989, 1700012M13Rik, Fsip1, HSD10, fibrous sheath interacting protein 1, OTTMUSP00000016205, Fibrous sheath-interacting protein 1, fibrous sheath-interacting protein 1, Q86Y89, Q8R4I9, Q66H16, Q6X2C8, Q9D3V5, NM_152597, Rn.103274, Q8NA03, Hs.129598, Q9DAD8, FSIP-I, FSIP-1, FLJ-35989, Fsip-I, Fsip-1, HSD-10, fibrous sheath interacting protein I, fibrous sheath interactin…	[2-methyl-3-hydroxybutyryl-coa dehydrogenase deficiency]	2-methyl-3-hydroxybutyryl-coa dehydrogenase (32.95) CAMR (26.73) isoleucine metabolism (18.25) isoleucine catabolism (7.40) HSD17B10 (7.35) CAMR (2.74) 2-methyl-3-hydroxybutyric acid (2.28) Tiglylglycine (2.20)	no	no	no	yes
0.0369679	[ACADS, Bcd-1, SCAD, C-2 to C-3 short chain, ACAD3, acyl-Coenzyme A dehydrogenase, Acads, Scad, Bcd1, AI196007, Short-chain specific acyl-CoA dehydrogenase, mitochondrial, acetyl-Coenzyme A dehydrogenase, short chain, short-chain specific acyl-CoA dehydrogenase, mitochondrial, acyl-Coenzyme A dehydrogenase, short chain, butyryl-CoA dehydrogenase, OTTMUSP00000015526, OTTMUSP00000018323, Acyl-Coenz…	[spontaneous coronary artery dissection]	short chain acyl-coa dehydrogenase deficiency (99.94)	no	no	no	yes
0.0364457	[PCSK2, AI839700, Nec-2, Nec2, NEC2, NEC 2, Pcsk2, SPC2, Rpc2, 6330411F23Rik, PC2, Phpp-2, neuroendocrine convertase 2, OTTHUMP00000040511, proprotein convertase 2, OTTMUSP00000002995, Proprotein convertase 2, prohormone convertase 2, Prohormone convertase 2, proprotein convertase subtilisin/kexin type 2, Neuroendocrine convertase 2, subtilisin-like prohormone convertases, Proprotein convertase s…	[polycystic kidney, autosomal dominant, autosomal dominant polycystic kidney, ADPKD, autosomal dominant adult polycystic kidney disease, adult type polycystic kidney disease, polycystic kidney disease, adult type, adult type polycystic kidney, polycystic kidney disease, autosomal dominant, autosomal dominant polycystic kidney disease, adult polycystic kidney disease, APKD]	PC2 (20.02) PC2 (20.00) PKD2 (18.47) PKD1 (17.53) PC1 (11.78) pachyonychia congenita, jadassohn-lewandowsky type (11.52)	no	no	no	yes
0.0356306	[PCSK1, Att-1, NEC 1, SPC3, NEC1, PC1, PC3, Bdp, MGC124321, Nec1, BMIQ12, Nec-1, BDP, Pcsk1, MGC124320, Phpp-1, prohormone convertase 1/3, Furin homolog, proprotein convertase 1, Protein convertase subtilisin / kexin type I, proprotein convertase subtilisin/kexin type 1, Neuroendocrine convertase 1, prohormone convertase 3, Proprotein convertase 1, OTTMUSP00000031918, OTTHUMP00000222725, propepti…	[type 2 polycystic kidney disease, polycystic kidney disease, type 2, PKD2, polycystic kidney disease 2]	PKD2 (29.26) PKD1 (20.70) PC1 (13.07) pachyonychia congenita, jadassohn-lewandowsky type (12.66) PC2 (11.68) PC2 (11.66)	no	no	no	yes
0.032574	[MAD2L1BP, MGC109107, AU018945, RP1-261G23.6, 2510031P20Rik, CMT2, 0610009D16Rik, Mad2lbp, MGC11282, CMT2A, C76045, CMT2B, Mad2l1bp, KIAA0110, MD2BP, AW550977, mKIAA0110, caught by MAD2 protein, Caught by MAD2 protein, dJ261G23.1, MAD2L1-binding protein, MAD2L1 binding protein, B4DLV3, Q6IBB1, Q9D0Y3, Q99J05, NM_001003690, Q15013, Hs.715485, Q9DCX1, Hs.122346, MGC-109107, AU-018945, RP1-261G23.VI…	[distal spinal muscular atrophy]	CMT2D (52.78) NAMSD (28.33) GARS (10.94) HMSN IIC (3.31) scapuloperoneal spinal muscular atrophy (2.71)	no	no	no	yes
