# Supplementary material for: The Implicitome: A Resource for Rationalizing Gene-Disease Associations
Source: PLoS One. 2016 Feb 26;11(2):e0149621. doi: 10.1371/journal.pone.0149621 (PMC4769089; doi:10.1371/journal.pone.0149621)
Supplement: S5 Table — (XLSX) [file pone.0149621.s005.xlsx]

## Sheet: gwas_hits
GeneCid	DiseaseCid	GeneConcept	DiseaseConcept	p-Value	matchScore_2012	Percentile_Rank	Column1	#Abstr_Genes	#Abstr_Diseases
3068060	4943	ERAP1 gene	Behcet Syndrome	5e-11	0.0100595	0.993	TRUE	163	6498
3065905	34951	BMP2 gene	Errors, Refractive	2e-08	0.00959857	0.993	TRUE	4518	7612
3067146	34951	SIX6 gene	Errors, Refractive	1e-08	0.00897811	0.993	TRUE	63	7612
3069251	3873	EOMES gene	Rheumatoid arthritis	9e-09	0.00490611	0.978	TRUE	204	66735
3065666	11615	LRRC32 gene	ATOPIC DERMATITIS	4e-13	0.00452428	0.973	TRUE	23	15019
3067119	34951	MYO1D gene	Errors, Refractive	1e-10	0.00449791	0.973	TRUE	45	7612
3062977	34951	GRIA4 gene	Errors, Refractive	6e-09	0.00405391	0.969	TRUE	584	7612
3001112	4943	KLRC4 gene	Behcet Syndrome	1e-09	0.00382105	0.965	TRUE	10	6498
3056228	18213	RAC2 gene	GRAVES DISEASE	5e-20	0.00344715	0.962	TRUE	1065	11829
3004950	3873	NR4A3 gene	Rheumatoid arthritis	3e-08	0.00343271	0.961	TRUE	106	66735
3055965	34951	CYP26A1 gene	Errors, Refractive	1e-11	0.0032604	0.955	TRUE	365	7612
3065047	18213	SLAMF6 gene	GRAVES DISEASE	2e-18	0.00321284	0.953	TRUE	75	11829
3053162	34951	LAMA2 gene	Errors, Refractive	2e-12	0.00305723	0.95	TRUE	424	7612
3053700	3873	RASGRP1 gene	Rheumatoid arthritis	2e-18	0.00298637	0.949	TRUE	122	66735
3064119	3873	C1QBP gene	Rheumatoid arthritis	2e-09	0.00297103	0.949	TRUE	254	66735
3068581	34951	TJP2 gene	Errors, Refractive	7e-09	0.00291526	0.947	TRUE	272	7612
3053445	29456	EVI1 gene	Osteoporoses	4e-08	0.00269164	0.938	TRUE	212	41919
3053031	34951	RORB gene	Errors, Refractive	4e-08	0.00268284	0.938	TRUE	16	7612
3056018	3873	RAD51L1 gene	Rheumatoid arthritis	8e-11	0.00261083	0.936	TRUE	119	66735
3065982	34951	CACNA1D gene	Errors, Refractive	2e-08	0.00255223	0.932	TRUE	236	7612
3000565	1800706	MAPT gene	PNEUMONITIS, USUAL INTERSTITIAL	6e-09	0.00240169	0.923	TRUE	506	4018
3065766	34951	KCNJ2 gene	Errors, Refractive	3e-08	0.00236393	0.92	TRUE	322	7612
3045113	3873	PVT1 gene	Rheumatoid arthritis	3e-11	0.00231842	0.918	TRUE	82	66735
3066279	3873	MTF1 gene	Rheumatoid arthritis	3e-12	0.00230542	0.917	TRUE	261	66735
3058985	338480	TSC1 wt Allele	Common migraine	3e-10	0.00227023	0.914	TRUE	921	1669
3054790	242383	B3GALTL gene	Age related macular degeneration	2e-08	0.00212297	0.903	TRUE	30	11811
3061831	11860	SGCG gene	Diabetes Mellitus, Non Insulin Dependent	2e-08	0.0021019	0.899	TRUE	155	84666
3056018	242383	RAD51L1 gene	Age related macular degeneration	9e-11	0.00206105	0.893	TRUE	119	11811
3064178	28754	GNAT2 gene	Obesity	9e-12	0.0019187	0.885	TRUE	104	136075
3051734	3873	FADS3 gene	Rheumatoid arthritis	2e-08	0.00187763	0.879	TRUE	170	66735
3051151	18213	WISP1 gene	GRAVES DISEASE	8e-09	0.00185228	0.876	TRUE	188	11829
3000406	19163	HLA-DQB2 gene	Hepatitis B	5e-37	0.00159004	0.857	TRUE	12	58053
3007751	3873	TPD52 gene	Rheumatoid arthritis	7e-09	0.00145549	0.844	TRUE	46	66735
3060074	28754	FANCL gene	Obesity	1e-10	0.00145242	0.843	TRUE	73	136075
3063049	338480	MMP16 gene	Common migraine	1e-08	0.0014298	0.836	TRUE	144	1669
3059347	2736	CAMK1G gene	Amyotrophic Lateral Sclerosis	3e-08	0.00138814	0.828	TRUE	10	12029
3061077	34951	TOX gene	Errors, Refractive	4e-12	0.00135494	0.823	TRUE	62	7612
3065863	43092	SEMA6A gene	Granulomatosis, Wegener	2e-08	0.00130634	0.821	TRUE	54	5394
3056694	34951	KCNQ5 gene	Errors, Refractive	4e-09	0.00128291	0.817	TRUE	72	7612
3068527	1956346	PPAP2B gene	Coronary Artery Disease	1e-08	0.0012646	0.813	TRUE	57	64939
3067151	3873	SYNGR1 gene	Rheumatoid arthritis	1e-16	0.00125838	0.813	TRUE	27	66735
3066877	3873	GRHL2 gene	Rheumatoid arthritis	7e-09	0.00123671	0.81	TRUE	27	66735
3053032	27404	ZNF365 gene	Narcolepsy	1e-11	0.00119553	0.801	TRUE	26	2712
3034874	28754	HS6ST3 gene	Obesity	1e-08	0.00119009	0.8	TRUE	5	136075
3069422	11860	GPSM1 gene	Diabetes Mellitus, Non Insulin Dependent	2e-10	0.00117609	0.8	TRUE	21	84666
3065212	700208	GPR126 gene	Acquired scoliosis	1e-14	0.00115744	0.796	TRUE	22	11417
3063594	28754	HNF4G gene	Obesity	4e-10	0.0011341	0.789	TRUE	9	136075
3056453	34951	PTPRR gene	Errors, Refractive	5e-09	0.00111301	0.785	TRUE	39	7612
3060926	3873	LBH gene	Rheumatoid arthritis	1e-09	0.00103484	0.767	TRUE	8	66735
3033757	28754	ADCY9 gene	Obesity	4e-08	0.000907493	0.739	TRUE	12	136075
3070335	34951	BICC1 gene	Errors, Refractive	2e-13	0.000892829	0.735	TRUE	35	7612
3053648	149931	TSPAN2 gene	Migraine Disorders	5e-14	0.000882716	0.73	TRUE	20	19637
3061142	3873	CEP57 gene	Rheumatoid arthritis	1e-11	0.0008751	0.726	TRUE	18	66735
3000870	27404	TRB@ gene cluster	Narcolepsy	4e-08	0.000832917	0.708	TRUE	37	2712
3057758	41296	SMOC1 gene	Tuberculoses	9e-09	0.00080843	0.7	TRUE	23	56935
3054417	3873	CLNK gene	Rheumatoid arthritis	3e-09	0.000755988	0.684	TRUE	11	66735
3063368	338480	FHL5 gene	Common migraine	2e-12	0.000455055	0.533	TRUE	31	1669
3051209	242383	GLI2 gene	Age related macular degeneration	5e-07	0.00773407	0.989	FALSE	6290	11811
3056938	1611184	ADAMTS7 gene	Coronary artery calcification	7e-06	0.00731923	0.988	FALSE	21	1148
3059658	6287	HTR1A gene	Bronchopulmonary Dysplasia	6e-06	0.00703915	0.988	FALSE	6725	4159
3000144	41296	CYP2C8 Gene	Tuberculoses	3e-06	0.00702299	0.988	FALSE	706	56935
3053725	32914	FGF14 gene	Pre Eclampsia	7e-07	0.00683595	0.988	FALSE	78	18640
3067415	595921	MEIS2 gene	Intraocular pressure disorder	1e-06	0.00678486	0.988	FALSE	77	24315
3032939	1611184	SOX9 gene	Coronary artery calcification	2e-06	0.00656122	0.987	FALSE	1858	1148
3006270	32914	RUNX1 gene	Pre Eclampsia	5e-06	0.00596879	0.985	FALSE	2046	18640
3058149	4763	BARX1 gene	Barrett Esophagus	5e-06	0.00594953	0.985	FALSE	48	6055
3056798	1611184	LRP6 gene	Coronary artery calcification	6e-06	0.00519296	0.979	FALSE	378	1148
3050900	32914	BAMBI Gene	Pre Eclampsia	6e-06	0.00515917	0.979	FALSE	42	18640
3066353	1611184	PRKCA gene	Coronary artery calcification	3e-06	0.00432817	0.972	FALSE	2365	1148
3032783	948008	SH2B3 gene	Ischemic stroke	6e-08	0.00430128	0.972	FALSE	49	18937
3068650	26769	ARHGEF10 gene	Multiple Sclerosis	1e-06	0.00397711	0.968	FALSE	15	38518
3058642	595921	FOXP1 gene	Intraocular pressure disorder	5e-06	0.00392757	0.967	FALSE	194	24315
3053552	6287	FHIT gene	Bronchopulmonary Dysplasia	3e-06	0.00368381	0.964	FALSE	825	4159
3058846	339682	VAX2 gene	Regular astigmatism - corneal	2e-07	0.00367488	0.964	FALSE	33	829
3062224	948008	PARK7 gene	Ischemic stroke	2e-07	0.00366553	0.964	FALSE	744	18937
3054064	32914	ERP44 gene	Pre Eclampsia	3e-06	0.00364288	0.964	FALSE	42	18640
3065000	339682	SHH gene	Regular astigmatism - corneal	8e-07	0.00355268	0.963	FALSE	3362	829
3065683	34951	BMP3 gene	Errors, Refractive	1e-06	0.00340794	0.96	FALSE	255	7612
3068820	7570	NOG gene	Celiac Disease	4e-06	0.00337738	0.959	FALSE	1137	11740
3063470	1611184	NRG1 gene	Coronary artery calcification	9e-06	0.00337206	0.959	FALSE	2045	1148
3032941	242383	GLI3 gene	Age related macular degeneration	9e-06	0.00336605	0.959	FALSE	467	11811
3058642	4763	FOXP1 gene	Barrett Esophagus	2e-06	0.00329233	0.957	FALSE	194	6055
3058859	6287	NDST4 gene	Bronchopulmonary Dysplasia	1e-06	0.0032681	0.956	FALSE	15	4159
3059672	32914	INVS gene	Pre Eclampsia	2e-06	0.00323366	0.953	FALSE	320	18640
3058160	11860	DNER gene	Diabetes Mellitus, Non Insulin Dependent	7e-08	0.0031952	0.952	FALSE	10	84666
3057581	1611184	RIT2 gene	Coronary artery calcification	4e-06	0.00302193	0.95	FALSE	1717	1148
3001181	31099	NCR2 gene	Periodontitides	8e-08	0.00274578	0.94	FALSE	226	14420
3054179	1611184	ERBB4 wt Allele	Coronary artery calcification	5e-06	0.0027418	0.94	FALSE	1383	1148
3056722	242383	PVRL2 gene	Age related macular degeneration	1e-06	0.00268947	0.938	FALSE	246	11811
3065916	154723	GFRA2 gene	Migraine with aura	8e-08	0.0026882	0.938	FALSE	72	1892
3053481	7570	KLK4 gene	Celiac Disease	6e-06	0.00261584	0.936	FALSE	172	11740
3055749	26769	RCAN1 gene	Multiple Sclerosis	1e-06	0.00237793	0.921	FALSE	135	38518
3054247	1611184	EMP1 wt Allele	Coronary artery calcification	9e-06	0.00230296	0.917	FALSE	143	1148
3062434	4763	CRTC1 gene	Barrett Esophagus	6e-08	0.00229224	0.916	FALSE	323	6055
3061257	14175	PDE1C gene	Endometriosis, site unspecified	1e-06	0.00226658	0.914	FALSE	55	18839
3057360	1611184	RGS2 gene	Coronary artery calcification	4e-06	0.00222668	0.911	FALSE	408	1148
3054235	7570	EMX2 gene	Celiac Disease	7e-07	0.00219417	0.908	FALSE	194	11740
3033043	3873	RCAN1 gene	Rheumatoid arthritis	3e-07	0.00208548	0.897	FALSE	119	66735
3056961	32914	NPVF gene	Pre Eclampsia	8e-06	0.00208163	0.896	FALSE	149	18640
3056464	595921	SLC30A8 gene	Intraocular pressure disorder	2e-06	0.00207202	0.895	FALSE	193	24315
3064335	595921	FOX1 gene	Intraocular pressure disorder	4e-06	0.00203712	0.892	FALSE	110	24315
3033694	595921	PKHD1 gene	Intraocular pressure disorder	7e-07	0.00198444	0.889	FALSE	116	24315
3066420	1611184	ATXN3 gene	Coronary artery calcification	9e-06	0.00194714	0.888	FALSE	915	1148
3054980	1611184	ZFPM2 gene	Coronary artery calcification	6e-06	0.00190511	0.884	FALSE	123	1148
3066584	1611184	SLC1A1 gene	Coronary artery calcification	8e-06	0.00172582	0.869	FALSE	632	1148
3032708	41296	IL2RB gene	Tuberculoses	2e-07	0.00169845	0.867	FALSE	42	56935
3061291	948008	ERRFI1 gene	Ischemic stroke	6e-08	0.00169222	0.866	FALSE	135	18937
3002540	1611184	GRIN3A gene	Coronary artery calcification	3e-06	0.00166619	0.864	FALSE	17	1148
3051502	10068	PPP1R12B gene	Coronary Heart Disease	3e-07	0.00165359	0.863	FALSE	18	148182
3065679	11860	LINGO2 gene	Diabetes Mellitus, Non Insulin Dependent	8e-06	0.00164628	0.863	FALSE	11	84666
3062754	32914	LZTS1 gene	Pre Eclampsia	2e-06	0.00162712	0.862	FALSE	52	18640
3062528	10068	CUX2 gene	Coronary Heart Disease	1e-06	0.00159753	0.859	FALSE	53	148182
3054980	41296	ZFPM2 gene	Tuberculoses	3e-06	0.00154125	0.853	FALSE	123	56935
3065022	595921	ST3GAL1 gene	Intraocular pressure disorder	4e-06	0.00150495	0.85	FALSE	86	24315
3065980	1611184	CACNA1E gene	Coronary artery calcification	8e-06	0.00149291	0.849	FALSE	167	1148
3056879	1611184	KLF6 gene	Coronary artery calcification	3e-07	0.00146848	0.846	FALSE	379	1148
3059720	1956346	ANKS1A gene	Coronary Artery Disease	6e-06	0.00145089	0.843	FALSE	7	64939
3055750	41296	DSCAM gene	Tuberculoses	2e-06	0.00144023	0.839	FALSE	112	56935
3022855	14175	KSR2 gene	Endometriosis, site unspecified	7e-06	0.00143779	0.839	FALSE	13	18839
3058616	14175	CSMD1 gene	Endometriosis, site unspecified	6e-06	0.00143232	0.837	FALSE	38	18839
3066711	32914	TGFBRAP1 gene	Pre Eclampsia	4e-06	0.00141702	0.833	FALSE	20	18640
3032978	6287	RASGRF1 Gene	Bronchopulmonary Dysplasia	6e-06	0.00141351	0.832	FALSE	98	4159
3067911	6287	MAGI2 gene	Bronchopulmonary Dysplasia	6e-06	0.00137512	0.827	FALSE	87	4159
3061613	11860	RHOU gene	Diabetes Mellitus, Non Insulin Dependent	2e-06	0.00135439	0.823	FALSE	38	84666
3056862	30567	COL13A1 gene	Parkinson Disease	6e-07	0.00133766	0.823	FALSE	43	50216
3066831	32914	SCN2B gene	Pre Eclampsia	9e-06	0.00132043	0.822	FALSE	30	18640
3063355	26769	VTI1A gene	Multiple Sclerosis	8e-06	0.00130944	0.821	FALSE	48	38518
3051427	7570	DOK5 gene	Celiac Disease	5e-06	0.00127725	0.816	FALSE	20	11740
3054987	6287	TNK2 Gene	Bronchopulmonary Dysplasia	5e-06	0.00127202	0.815	FALSE	144	4159
3064914	26769	ARL11 gene	Multiple Sclerosis	3e-07	0.00125978	0.813	FALSE	22	38518
3058416	14175	SORCS1 gene	Endometriosis, site unspecified	6e-06	0.00124504	0.811	FALSE	24	18839
3059086	26769	NCK-ASSOCIATED PROTEIN 5	Multiple Sclerosis	7e-06	0.00123774	0.81	FALSE	10	38518
3062682	34951	CNDP2 gene	Errors, Refractive	2e-07	0.00123373	0.81	FALSE	277	7612
3066725	32914	MCM8 gene	Pre Eclampsia	2e-06	0.00120006	0.802	FALSE	43	18640
3055091	41296	SPON1 gene	Tuberculoses	9e-06	0.00118599	0.8	FALSE	62	56935
3066619	41296	SOX11 gene	Tuberculoses	7e-07	0.00118546	0.8	FALSE	124	56935
3065853	26769	HACE1 gene	Multiple Sclerosis	3e-07	0.00118274	0.8	FALSE	15	38518
3059262	41296	C2CD2 gene	Tuberculoses	2e-07	0.00114711	0.793	FALSE	42	56935
3037329	26769	TLL1 gene	Multiple Sclerosis	5e-06	0.00113235	0.788	FALSE	32	38518
3056581	1611184	SUCLG1 gene	Coronary artery calcification	2e-06	0.00112579	0.788	FALSE	39	1148
3062873	1956346	SMG6 gene	Coronary Artery Disease	1e-07	0.00106626	0.776	FALSE	39	64939
3063048	41296	DYNC2H1 gene	Tuberculoses	1e-07	0.00105869	0.773	FALSE	36	56935
3053375	32914	MYCBP2 gene	Pre Eclampsia	1e-06	0.00105503	0.772	FALSE	54	18640
3064672	6287	HIVEP3 gene	Bronchopulmonary Dysplasia	9e-06	0.00104774	0.77	FALSE	49	4159
3066877	6287	GRHL2 gene	Bronchopulmonary Dysplasia	3e-06	0.00103777	0.768	FALSE	27	4159
3058848	1611184	ALDH8A1 gene	Coronary artery calcification	7e-06	0.00100673	0.762	FALSE	11	1148
3056997	948008	SPSB4 gene	Ischemic stroke	7e-07	0.000971212	0.753	FALSE	10	18937
3067133	1611184	KCNQ3 gene	Coronary artery calcification	8e-06	0.000968986	0.753	FALSE	282	1148
3060839	41296	E2F7 gene	Tuberculoses	4e-06	0.000955804	0.749	FALSE	25	56935
3055058	1956346	MRAS gene	Coronary Artery Disease	1e-07	0.000953758	0.749	FALSE	22	64939
3023998	242383	FAM84B gene	Age related macular degeneration	5e-06	0.00092148	0.742	FALSE	9	11811
3057219	11860	RBM38 gene	Diabetes Mellitus, Non Insulin Dependent	2e-06	0.000917155	0.741	FALSE	17	84666
3058141	1956346	CNNM2 gene	Coronary Artery Disease	1e-06	0.000910057	0.739	FALSE	21	64939
3054780	43092	DCTD Gene	Granulomatosis, Wegener	2e-06	0.000909886	0.739	FALSE	159	5394
3033845	7570	NAV1 gene	Celiac Disease	6e-06	0.000902748	0.738	FALSE	28	11740
3052337	11860	NXN gene	Diabetes Mellitus, Non Insulin Dependent	4e-06	0.000882651	0.73	FALSE	51	84666
3001251	1611184	C6orf10 gene	Coronary artery calcification	3e-06	0.000880823	0.729	FALSE	7	1148
3061850	1611184	IFT88 gene	Coronary artery calcification	5e-06	0.000872319	0.725	FALSE	155	1148
3053561	339682	FOXF1 gene	Regular astigmatism - corneal	2e-06	0.000861845	0.722	FALSE	94	829
3053027	6287	CTNNA3 gene	Bronchopulmonary Dysplasia	1e-06	0.000824531	0.706	FALSE	31	4159
3062413	6287	KLF12 gene	Bronchopulmonary Dysplasia	3e-06	0.000818216	0.705	FALSE	21	4159
3051171	39494	TSPAN9 gene	TEMPOROMANDIBULAR JOINT DISORDER	8e-06	0.000795984	0.697	FALSE	21	10484
3060752	1611184	SPATA7 gene	Coronary artery calcification	3e-06	0.000792503	0.696	FALSE	57	1148
3070483	1611184	SEMA6D gene	Coronary artery calcification	7e-06	0.000778459	0.693	FALSE	23	1148
3062353	7570	HYDIN gene	Celiac Disease	7e-06	0.000757992	0.685	FALSE	36	11740
3068686	26769	TMEM47 gene	Multiple Sclerosis	9e-07	0.000721033	0.668	FALSE	8	38518
3062343	6287	CHST9 gene	Bronchopulmonary Dysplasia	3e-06	0.000708892	0.663	FALSE	8	4159
3056482	7570	STAC gene	Celiac Disease	6e-06	0.000662481	0.639	FALSE	6	11740
3060565	43092	COBL gene	Granulomatosis, Wegener	4e-07	0.000662409	0.639	FALSE	8	5394
3061025	6287	STXBP5 gene	Bronchopulmonary Dysplasia	1e-06	0.000660146	0.637	FALSE	17	4159
3060591	1611184	SORCS2 gene	Coronary artery calcification	3e-06	0.000659266	0.636	FALSE	11	1148
3054958	1611184	PRICKLE2 gene	Coronary artery calcification	5e-07	0.000653409	0.632	FALSE	56	1148
3053870	26769	EGFL6 gene	Multiple Sclerosis	4e-06	0.000636854	0.626	FALSE	23	38518
3061027	14175	ITPK1 gene	Endometriosis, site unspecified	3e-06	0.000636734	0.626	FALSE	32	18839
3067513	6287	CEP170 gene	Bronchopulmonary Dysplasia	3e-06	0.000617938	0.618	FALSE	5	4159
3060695	1611184	STEAP1 gene	Coronary artery calcification	6e-06	0.00059636	0.607	FALSE	42	1148
3057960	1611184	CDH9 gene	Coronary artery calcification	8e-06	0.000586546	0.605	FALSE	15	1148
3052323	1611184	MSI2 gene	Coronary artery calcification	8e-06	0.000574721	0.599	FALSE	35	1148
3053928	41296	CNOT6L gene	Tuberculoses	3e-07	0.000569028	0.593	FALSE	7	56935
3068119	6287	PLXDC2 gene	Bronchopulmonary Dysplasia	3e-06	0.000545059	0.58	FALSE	9	4159
3064238	1611184	CACNA2D3 gene	Coronary artery calcification	8e-06	0.000541908	0.58	FALSE	15	1148
3058653	242383	RAB30 gene	Age related macular degeneration	8e-06	0.000520137	0.566	FALSE	8	11811
3067234	1800706	MDGA2 gene	PNEUMONITIS, USUAL INTERSTITIAL	4e-06	0.000504097	0.558	FALSE	13	4018
3062599	1611184	CADPS2 gene	Coronary artery calcification	8e-06	0.000486266	0.546	FALSE	22	1148
3061594	1611184	EEF1E1 gene	Coronary artery calcification	3e-06	0.00047874	0.543	FALSE	31	1148
3050825	41296	DMRTA1 gene	Tuberculoses	8e-06	0.000438464	0.521	FALSE	16	56935
3033624	6287	CSMD3 gene	Bronchopulmonary Dysplasia	6e-06	0.000402726	0.501	FALSE	7	4159
3053748	339682	DNAH5 gene	Regular astigmatism - corneal	1e-06	0.000388131	0.496	FALSE	37	829
3053648	338480	TSPAN2 gene	Common migraine	5e-08	0.000386569	0.494	FALSE	20	1669
3057070	339682	XYLT1 gene	Regular astigmatism - corneal	2e-06	0.000358331	0.473	FALSE	58	829
3059016	1611184	IPMK gene	Coronary artery calcification	7e-06	0.000321486	0.446	FALSE	46	1148
3059916	1611184	SLC2A13 gene	Coronary artery calcification	4e-06	0.000320158	0.446	FALSE	21	1148
3052866	339682	MAML2 gene	Regular astigmatism - corneal	2e-06	0.000289566	0.417	FALSE	43	829
3021187	263667	PLCL1 gene	Poikilodermatomyositis	6e-06	1.75975e-06	0.005	FALSE	19	6
3061138	11860	SLC16A13 gene	Diabetes Mellitus, Non Insulin Dependent	8e-13			TRUE	6	84666
3064537	3873	TAGAP gene	Rheumatoid arthritis	3e-11			TRUE	1	66735
3070029	34951	ZMAT4 gene	Errors, Refractive	4e-10			TRUE	2	7612
3068555	149931	C7orf10 gene	Migraine Disorders	1e-09			TRUE	5	19637
3061741	3873	ZNF438 gene	Rheumatoid arthritis	1e-09			TRUE	1	66735
3062273	3873	YDJC gene	Rheumatoid arthritis	2e-09			TRUE	1	66735
3002087	3873	WDFY4 gene	Rheumatoid arthritis	3e-09			TRUE	5	66735
3061132	3873	PPIL4 gene	Rheumatoid arthritis	3e-09			TRUE	5	66735
3060250	3873	GATSL3 gene	Rheumatoid arthritis	7e-09			TRUE	0	66735
3061269	3873	ACOXL gene	Rheumatoid arthritis	9e-09			TRUE	0	66735
3068029	3873	TXNDC11 gene	Rheumatoid arthritis	9e-09			TRUE	4	66735
3034043	28754	ZZZ3 gene	Obesity	3e-08			TRUE	1	136075
3054286	3873	P2RY10 gene	Rheumatoid arthritis	4e-08			TRUE	4	66735
3068555	338480	C7orf10 gene	Common migraine	6e-08			FALSE	5	1669
3003224	1611184	C2orf85 gene	Coronary artery calcification	1e-07			FALSE	0	1148
3059527	1611184	MCART2 gene	Coronary artery calcification	1e-07			FALSE	1	1148
3050268	30567	TMC3 gene	Parkinson Disease	2e-07			FALSE	3	50216
3056655	30567	CCDC82 gene	Parkinson Disease	2e-07			FALSE	0	50216
3052345	41296	RNF187 gene	Tuberculoses	2e-07			FALSE	0	56935
3054877	43092	WSCD1 gene	Granulomatosis, Wegener	2e-07			FALSE	0	5394
3058717	43092	CCDC86 gene	Granulomatosis, Wegener	2e-07			FALSE	2	5394
3057934	41296	PLD5 gene	Tuberculoses	8e-07			FALSE	2	56935
3041133	32914	C21orf121 gene	Pre Eclampsia	1e-06			FALSE	0	18640
3062034	339682	AMN1 gene	Regular astigmatism - corneal	1e-06			FALSE	11	829
3054570	26769	MRGPRE gene	Multiple Sclerosis	2e-06			FALSE	2	38518
3051362	41296	DCUN1D5 gene	Tuberculoses	2e-06			FALSE	0	56935
3068639	6287	PAMR1 gene	Bronchopulmonary Dysplasia	2e-06			FALSE	3	4159
3003651	32914	MUC21 gene	Pre Eclampsia	3e-06			FALSE	5	18640
3071027	32914	C10orf78 gene	Pre Eclampsia	3e-06			FALSE	14	18640
3002733	1611184	LYSMD4 gene	Coronary artery calcification	4e-06			FALSE	0	1148
3032812	1611184	KCNK13 gene	Coronary artery calcification	4e-06			FALSE	2	1148
3057516	1611184	AGBL1 gene	Coronary artery calcification	4e-06			FALSE	4	1148
3058992	1611184	C10orf76 gene	Coronary artery calcification	4e-06			FALSE	1	1148
3064061	1611184	FBXO3 gene	Coronary artery calcification	4e-06			FALSE	8	1148
3069006	6287	PRR16 gene	Bronchopulmonary Dysplasia	4e-06			FALSE	1	4159
3054984	32914	LHFP gene	Pre Eclampsia	5e-06			FALSE	4	18640
3008494	1611184	FBXO15 gene	Coronary artery calcification	6e-06			FALSE	2	1148
3061081	1611184	WDR33 gene	Coronary artery calcification	6e-06			FALSE	1	1148
3002861	1611184	ZNF383 gene	Coronary artery calcification	7e-06			FALSE	1	1148
3057934	1611184	PLD5 gene	Coronary artery calcification	7e-06			FALSE	2	1148
3066017	3873	ARL15 gene	Rheumatoid arthritis	7e-06			FALSE	7	66735
3066433	26769	SAMD12 gene	Multiple Sclerosis	8e-06			FALSE	2	38518
3058063	7570	STK32B gene	Celiac Disease	8e-06			FALSE	4	11740
3053190	1611184	CCDC157 gene	Coronary artery calcification	9e-06			FALSE	0	1148
Total		238	238	5e-37	194	194

## Sheet: Charts
p-Value	percentile	-log(GWAS p-value)
5e-11	0.993	10.301
2e-08	0.993	7.69897
1e-08	0.993	8
5e-07	0.989	6.30103
7e-06	0.988	5.1549
6e-06	0.988	5.22185
3e-06	0.988	5.52288
7e-07	0.988	6.1549
1e-06	0.988	6
2e-06	0.987	5.69897
5e-06	0.985	5.30103
5e-06	0.985	5.30103
6e-06	0.979	5.22185
6e-06	0.979	5.22185
9e-09	0.978	8.04576
4e-13	0.973	12.3979
1e-10	0.973	10
3e-06	0.972	5.52288
6e-08	0.972	7.22185
6e-09	0.969	8.22185
1e-06	0.968	6
5e-06	0.967	5.30103
1e-09	0.965	9
3e-06	0.964	5.52288
2e-07	0.964	6.69897
2e-07	0.964	6.69897
3e-06	0.964	5.52288
8e-07	0.963	6.09691
5e-20	0.962	19.301
3e-08	0.961	7.52288
1e-06	0.96	6
4e-06	0.959	5.39794
9e-06	0.959	5.04576
9e-06	0.959	5.04576
2e-06	0.957	5.69897
1e-06	0.956	6
1e-11	0.955	11
2e-06	0.953	5.69897
2e-18	0.953	17.699
7e-08	0.952	7.1549
2e-12	0.95	11.699
4e-06	0.95	5.39794
2e-18	0.949	17.699
2e-09	0.949	8.69897
7e-09	0.947	8.1549
8e-08	0.94	7.09691
5e-06	0.94	5.30103
4e-08	0.938	7.39794
1e-06	0.938	6
8e-08	0.938	7.09691
4e-08	0.938	7.39794
6e-06	0.936	5.22185
8e-11	0.936	10.0969
2e-08	0.932	7.69897
6e-09	0.923	8.22185
1e-06	0.921	6
3e-08	0.92	7.52288
3e-11	0.918	10.5229
3e-12	0.917	11.5229
9e-06	0.917	5.04576
6e-08	0.916	7.22185
3e-10	0.914	9.52288
1e-06	0.914	6
4e-06	0.911	5.39794
7e-07	0.908	6.1549
2e-08	0.903	7.69897
2e-08	0.899	7.69897
3e-07	0.897	6.52288
8e-06	0.896	5.09691
2e-06	0.895	5.69897
9e-11	0.893	10.0458
4e-06	0.892	5.39794
7e-07	0.889	6.1549
9e-06	0.888	5.04576
9e-12	0.885	11.0458
6e-06	0.884	5.22185
2e-08	0.879	7.69897
8e-09	0.876	8.09691
8e-06	0.869	5.09691
2e-07	0.867	6.69897
6e-08	0.866	7.22185
3e-06	0.864	5.52288
3e-07	0.863	6.52288
8e-06	0.863	5.09691
2e-06	0.862	5.69897
1e-06	0.859	6
5e-37	0.857	36.301
3e-06	0.853	5.52288
4e-06	0.85	5.39794
8e-06	0.849	5.09691
3e-07	0.846	6.52288
7e-09	0.844	8.1549
1e-10	0.843	10
6e-06	0.843	5.22185
2e-06	0.839	5.69897
7e-06	0.839	5.1549
6e-06	0.837	5.22185
1e-08	0.836	8
4e-06	0.833	5.39794
6e-06	0.832	5.22185
3e-08	0.828	7.52288
6e-06	0.827	5.22185
4e-12	0.823	11.3979
2e-06	0.823	5.69897
6e-07	0.823	6.22185
9e-06	0.822	5.04576
8e-06	0.821	5.09691
2e-08	0.821	7.69897
4e-09	0.817	8.39794
5e-06	0.816	5.30103
5e-06	0.815	5.30103
1e-08	0.813	8
3e-07	0.813	6.52288
1e-16	0.813	16
6e-06	0.811	5.22185
7e-06	0.81	5.1549
7e-09	0.81	8.1549
2e-07	0.81	6.69897
2e-06	0.802	5.69897
1e-11	0.801	11
1e-08	0.8	8
9e-06	0.8	5.04576
7e-07	0.8	6.1549
3e-07	0.8	6.52288
2e-10	0.8	9.69897
1e-14	0.796	14
2e-07	0.793	6.69897
4e-10	0.789	9.39794
5e-06	0.788	5.30103
2e-06	0.788	5.69897
5e-09	0.785	8.30103
1e-07	0.776	7
1e-07	0.773	7
1e-06	0.772	6
9e-06	0.77	5.04576
3e-06	0.768	5.52288
1e-09	0.767	9
7e-06	0.762	5.1549
7e-07	0.753	6.1549
8e-06	0.753	5.09691
4e-06	0.749	5.39794
1e-07	0.749	7
5e-06	0.742	5.30103
2e-06	0.741	5.69897
1e-06	0.739	6
2e-06	0.739	5.69897
4e-08	0.739	7.39794
6e-06	0.738	5.22185
2e-13	0.735	12.699
5e-14	0.73	13.301
4e-06	0.73	5.39794
3e-06	0.729	5.52288
1e-11	0.726	11
5e-06	0.725	5.30103
2e-06	0.722	5.69897
4e-08	0.708	7.39794
1e-06	0.706	6
3e-06	0.705	5.52288
9e-09	0.7	8.04576
8e-06	0.697	5.09691
3e-06	0.696	5.52288
7e-06	0.693	5.1549
7e-06	0.685	5.1549
3e-09	0.684	8.52288
9e-07	0.668	6.04576
3e-06	0.663	5.52288
6e-06	0.639	5.22185
4e-07	0.639	6.39794
1e-06	0.637	6
3e-06	0.636	5.52288
5e-07	0.632	6.30103
4e-06	0.626	5.39794
3e-06	0.626	5.52288
3e-06	0.618	5.52288
6e-06	0.607	5.22185
8e-06	0.605	5.09691
8e-06	0.599	5.09691
3e-07	0.593	6.52288
3e-06	0.58	5.52288
8e-06	0.58	5.09691
8e-06	0.566	5.09691
4e-06	0.558	5.39794
8e-06	0.546	5.09691
3e-06	0.543	5.52288
2e-12	0.533	11.699
8e-06	0.521	5.09691
6e-06	0.501	5.22185
1e-06	0.496	6
5e-08	0.494	7.30103
2e-06	0.473	5.69897
7e-06	0.446	5.1549
4e-06	0.446	5.39794
2e-06	0.417	5.69897
6e-06	0.005	5.22185

## Sheet: Sheet1
Behcet Syndrome		Behcet Syndrome		6
Errors, Refractive		Errors, Refractive
Age related macular degeneration		Age related macular degeneration
Coronary artery calcification		Coronary artery calcification
Bronchopulmonary Dysplasia		Bronchopulmonary Dysplasia
Tuberculoses		Tuberculoses
Pre Eclampsia		Pre Eclampsia
Intraocular pressure disorder		Intraocular pressure disorder
Barrett Esophagus		Barrett Esophagus
Rheumatoid arthritis		Rheumatoid arthritis
ATOPIC DERMATITIS		ATOPIC DERMATITIS
Ischemic stroke		Ischemic stroke
Multiple Sclerosis		Multiple Sclerosis
Regular astigmatism - corneal		Regular astigmatism - corneal
GRAVES DISEASE		GRAVES DISEASE
Celiac Disease		Celiac Disease
Diabetes Mellitus, Non Insulin Dependent		Diabetes Mellitus, Non Insulin Dependent
Periodontitides		Periodontitides
Osteoporoses		Osteoporoses
Migraine with aura		Migraine with aura
PNEUMONITIS, USUAL INTERSTITIAL		PNEUMONITIS, USUAL INTERSTITIAL
Common migraine		Common migraine
Endometriosis, site unspecified		Endometriosis, site unspecified
Obesity		Obesity
Coronary Heart Disease		Coronary Heart Disease
Hepatitis B		Hepatitis B
Coronary Artery Disease		Coronary Artery Disease
Amyotrophic Lateral Sclerosis		Amyotrophic Lateral Sclerosis
Parkinson Disease		Parkinson Disease
Granulomatosis, Wegener		Granulomatosis, Wegener
Narcolepsy		Narcolepsy
Acquired scoliosis		Acquired scoliosis
Migraine Disorders		Migraine Disorders
TEMPOROMANDIBULAR JOINT DISORDER		TEMPOROMANDIBULAR JOINT DISORDER
Poikilodermatomyositis		Poikilodermatomyositis
