# Supplementary material for: The Implicitome: A Resource for Rationalizing Gene-Disease Associations
Source: PLoS One. 2016 Feb 26;11(2):e0149621. doi: 10.1371/journal.pone.0149621 (PMC4769089; doi:10.1371/journal.pone.0149621)
Supplement: S6 Table — (XLSX) [file pone.0149621.s006.xlsx]

## Sheet: Sheet1
Name	Link	Domain/Dataset covered
Bio2RDF	http://download.bio2rdf.org/release/2/release.html	Aggregate of many datasets
OpenPHACTS	https://dev.openphacts.org/docs/1.4 or http://data.openphacts.org/1.4/rdf/	Aggregate of datasets related to pharmacology
Reactome	http://www.ebi.ac.uk/rdf/services/reactome/sparql	Pathway
BioModels	http://www.ebi.ac.uk/rdf/services/biomodels/sparql	Computational models
Biosamples	http://www.ebi.ac.uk/rdf/services/biosamples/sparql	Samples information (Eg: ArrayExpress)
Gene Expression Atlas	http://www.ebi.ac.uk/rdf/services/atlas/sparql	Gene expression data
chEMBL	http://www.ebi.ac.uk/rdf/services/chembl/sparql	chEMBL dataset
UniProt	http://beta.sparql.uniprot.org/sparql	UniProt dataset
DisGeNET	http://www.disgenet.org/web/DisGeNET/menu/rdf	Gene-disease relationships
